# Supplementary material for: Integrative Transcriptomic and Target Metabolite Analysis as a New Tool for Designing Metabolic Engineering in Yeast
Source: Biomolecules. 2024 Nov 30;14(12):1536. doi: 10.3390/biom14121536 (PMC11673430; doi:10.3390/biom14121536)
Supplement: Supplementary file 1 [file biomolecules-14-01536-s001.zip]

Archive with 2 entries (2 files):
- Supplementary Information.pdf
- Supplementary Information.xlsx
