# Supplementary material for: Integrative Transcriptomic and Target Metabolite Analysis as a New Tool for Designing Metabolic Engineering in Yeast
Source: Biomolecules. 2024 Nov 30;14(12):1536. doi: 10.3390/biom14121536 (PMC11673430; doi:10.3390/biom14121536)
Supplement: Supplementary file 1 [file biomolecules-14-01536-s001.zip › Supplementary Information.xlsx]

## Sheet: Table S3
Supplementary Table S3. Count matrix of RNA extracted from wild-type S288C at 24h grown in M1 and M2 and from mutant S288C-H2 at 24h grown in M2
#NAME	M2-S288C-H2_1	M2-S288C-H2_2	M2-S288C-H2_3	M1-S288C_1	M1-S288C_2	M2-S288C_1	M2-S288C_2
#CLASS:X	Mutant 24h M2	Mutant 24h M2	Mutant 24h M2	WT 24h M1	WT 24h M1	WT 24h M2	WT 24h M2
YPL071C_mRNA	1696	663	990	2367	243	550	504
YLL050C_mRNA	26335	8734	13872	44189	4110	9369	10484
YMR172W_mRNA	1193.77	280.703	2013.13	2096.08	256.416	554.503	326.238
YOR185C_mRNA	14418	3883	6911	13632	1349	1372	1355
YLL032C_mRNA	544	179	936	1160	140	262	152
YBR225W_mRNA	223.857	184.136	847.851	742.174	140.234	142.527	84.6832
YEL041W_mRNA	338	195	593	987	164	141	87
YOR237W_mRNA	252	191	346	115	12	42	38
YMR027W_mRNA	5602	1551	5654	7247	771	1593	1572
YBR182C-A_mRNA	2	0	9	27	5	5	9
YKL103C_mRNA	5845	1635	7297	9049	1180	1480	1134
YOL048C_mRNA	1722	662	1462	4479	437	672	589
YIR015W_mRNA	97	29	311	341	74	63	32
YNR017W_mRNA	3396	1551	4228	6244	824	1233	908
YBL055C_mRNA	1862	650	1800	3354	292	933	889
YML089C_mRNA	1	28	0	17	4	1	0
YOL144W_mRNA	1115	493	1348	2348	178	407	417
YDL246C_mRNA	483.6	215	640.615	262.174	0	88.3077	80.1
YDL243C_mRNA	1994.42	888.072	2126.66	640.393	70.3575	172.588	108.999
YDR387C_mRNA	1021	466	1359	1945	264	374	224
YMR290C_mRNA	2302.79	938	4610.84	5068.77	523.741	2184.4	1424.1
YOR082C_mRNA	10	39	33.4852	20	3.28733	2	2
YCR031C_mRNA	104438	34388.7	42272.3	129393	12545.3	52006.9	53433
YBR293W_mRNA	887	178	1468	1612	161	340	197
YJL160C_mRNA	182	9	113	446	34	54	53
YBR223W-A_mRNA	7.042	3.67405	6.50166	8.92128	0	0.57849	1.24024
YMR139W_mRNA	2412	889	2310	4660	624	825	715
YNL105W_mRNA	1.05789	0	0	10.6172	3.29174	14.8108	1.23595
YDL094C_mRNA	22.9721	31.8646	96.2938	29.8913	3.0996	12.7201	1
YDR438W_mRNA	350	242	496	823	97	153	103
YDR523C_mRNA	131	23	130	125	13	27	8
YDR542W_mRNA	12.414	1.46276	40.1712	14.9885	6.57662	2.9889	2.50347
YIL156W-A_mRNA	50.4913	17.4549	68.7082	103.396	15.3379	38.3824	17.3174
YLR466W_mRNA	0	0	6183.82	4126.42	1227.31	779.39	159.229
YPL208W_mRNA	910	321	1522	1555	223	495	401
YLR054C_mRNA	310	140	189	793	89	298	312
YER011W_mRNA	10629	5975	15698	929	148	1419	954
YLR437C_mRNA	1406	386	947	1698	220	635	482
YPL102C_mRNA	7	0	38.4386	6.01779	2	2	2.05918
YNR069C_mRNA	87	43	535	205	34	99	29
YDR492W_mRNA	1370	638	2258	3932.84	244	510.891	327
YIL115W-A_mRNA	1462.98	718.328	583.743	1099.96	75.4268	187.355	228.171
YMR191W_mRNA	3603	916	4870	3084	361	593	389
YIL086C_mRNA	105	83	26	138	7	12	21
YOL072W_mRNA	1073	402	1303	1644	238	331	220
YOR114W_mRNA	665	285	322	1002	114	109	67
YIL156W-B_mRNA	3134	827	999	3840	284	731	843
YHR094C_mRNA	4005.58	4221	10449.4	1440.37	170.487	1760.8	876.888
YOL085C_mRNA	55	41	70.4888	100.47	2.06183	13.1898	4
YFL031C-A_mRNA	237	114	443	446	33	79	82
YHL031C_mRNA	1777.09	653.38	1606.98	2385.07	227.505	676.284	434.014
YOR385W_mRNA	233	117	513	908	307	2164	1080
YGL087C_mRNA	4574	1141	2278	6042	535	1385	1318
YMR244C-A_mRNA	2438.31	545.099	938.026	2633.32	248.187	438.775	356.777
YNL306W_mRNA	6856	2538	3908	4747	408	1019	1100
YOR214C_mRNA	43	6	56	37	3	3	2
YAL037W_mRNA	255	124	330	748	63	96	82
YLR217W_mRNA	884.843	63.093	2996.06	1404.87	255.032	785.39	497.537
YLL056C_mRNA	2613	1031	1556	1075	97	190	192
YOL119C_mRNA	875	262	1179	1807	206	217	121
YJL204C_mRNA	773	475	754	1099	117	204	170
YAL016W_mRNA	3668.34	1325.64	5179.66	6753.03	790.391	1675.41	1425.1
YIL146C_mRNA	233	94	776	918	177	80	42
YCL011C_mRNA	4239	2023	4901	7599	846	1706	1566
YLR128W_mRNA	823	199	771	1347	169	348	244
YKL131W_mRNA	5.12534	0	27.8621	68.7397	15.4262	31.9306	18.5139
YDR018C_mRNA	377	37	276	509	69	84	73
YOR019W_mRNA	1123	402	1420	1207	286	229	135
YNL288W_mRNA	1235	641	2082	2950	372	873	597
YCL040W_mRNA	20168.3	6668.98	24605.1	42926.6	6492.75	4326.47	2920.15
YER158W-A_mRNA	3488.23	1149.08	1774.94	2811.77	257.671	366.109	358.586
YNL191W_mRNA	1422	401	1800	1418	168	664	548
YBR115C_mRNA	2035	1786	4551	3971	662	894	621
YGL156W_mRNA	1448	371	2469	1538	261	145	107
YNL150W_mRNA	5608.87	2770.55	2382.83	2524.94	193.363	911.669	1196.24
YCR052W_mRNA	863	504	2002	3421	466	518	307
YGL015C_mRNA	38	30	35	62	5	14	4
YOR206W_mRNA	2071	1078	3191	5074	432	1394	1041
YMR091C_mRNA	1569	599	1618	4075	478	749	580
YMR173W-A_mRNA	37733.8	11231.4	14912.8	64185.9	4415.58	4264.34	6194.72
YJR105W_mRNA	14530	4837	11796	30831	3471	7230	6769
YHL002W_mRNA	1583.88	688	2798.84	3795.58	507.67	747.728	463.472
YCR100C_mRNA	34	11	77	208	39	47	39
YOR345C_mRNA	4.24809	0	48.8405	25.1862	4.09858	6.69519	0
YPL217C_mRNA	1738	976	2498	2238	260	685	540
YOR341W_mRNA	2440	1332	4611	3142	399	1339	992
YDL189W_mRNA	1416	504	1462	2171	324	601	364
YLR279W_mRNA	261.962	122.049	251.227	347.889	34.3372	66.1405	34.7119
YHR219C-A_mRNA	0	0	0	0	0	0	0
YER056C-A_mRNA	28906.6	9841.12	13235.9	48419	4610.81	24272.2	23082.2
YMR180C_mRNA	1528	617	1326	1972	203	425	303
YNL097C_mRNA	1528.89	563.067	1622.06	2707.1	314.539	343	251.382
YDR508C_mRNA	1440.72	1022.37	6293.51	3972.18	754.707	1189.84	405.615
YHR045W_mRNA	779	330	1517	1935	215	706	528
YML020W_mRNA	294	80	598	628	133	212	66
YGR251W_mRNA	607	126	601	1196	107	343	288
YPL197C_mRNA	5852.76	2954.21	3077.3	4399.3	311.461	1680.92	2111.86
YBR031W_mRNA	120936	45057.2	75919.5	206907	21666.3	54775.8	57072.5
YDR462W_mRNA	2403	1085	2053	2694	281	464	433
YPR139C_mRNA	1392	404	1721	3502	355	995	847
YPR169W_mRNA	4365	1865	4746	4566	497	1588	1327
YPL257W_mRNA	123	51	131	262	27	46	28
YOL088C_mRNA	2707	697	2521	3962	496	1586	1199
YLR075W_mRNA	80340.6	19525.8	61752.1	144628	15490.3	61674.8	64347
YML088W_mRNA	3314	1050	3218	2417	262	808	827
YIL010W_mRNA	4154	1082	3376	6582	667	1226	1069
YBL108C-A_mRNA	136.418	0	0	55.9004	6.08697	0.26503	6.10928
YDR175C_mRNA	2216	808	2254	2639	290	621	488
YLR052W_mRNA	1661	458	2079	4734	484	981	765
YKR004C_mRNA	234	75	404	702	95	198	111
YNL137C_mRNA	3008	1028	3989	5280	609	1155	888
YNL331C_mRNA	594.246	171.346	732.132	949.459	105.533	176.461	146.536
YFL026W_mRNA	41	18	152	371	50	73	38
YBR116C_mRNA	921.835	220.154	270.407	313.232	35.3798	31.7782	21.4476
YJR129C_mRNA	348	163	497	777	111	223	129
YKR092C_mRNA	1259.1	609.012	3441	3404	432	1182	623
YDR186C_mRNA	2047	807	4577	3610	510	440	198
YML077W_mRNA	1317	338	671	1757	162	724	627
YEL067C_mRNA	52.2222	74	266.517	374.633	72.5053	76.6067	27.1046
YJL139C_mRNA	673	193	669	1192	171	330	284
YKL002W_mRNA	5248	1538	3259	7317	681	1548	1616
YGR162W_mRNA	1969	1629	7260	6272	807	1712	1029
YLR159C-A_mRNA	456.25	443	276.5	1228.25	120.25	57	41.75
YDR150W_mRNA	1591	549	2295	3207.92	538	791.137	385.963
YEL054C_mRNA	19249.4	7102.87	12144.6	31268.1	3175.93	17218.3	18041
YOR392W_mRNA	56	3	80	38	4	3	0
YPL009C_mRNA	15539	5158.38	6404.37	6921.1	806	1799.32	1535
YLR025W_mRNA	5711	1719	3960	8158	891	1749	1772
YDR243C_mRNA	322	119	493	613	83	166	101
YGR005C_mRNA	2815	896	2574	4250	346	1005	1005
YOR160W_mRNA	1058	506	1585	1773	238	362	286
YLR049C_mRNA	715	356	1065	2694	335	487	348
YLR308W_mRNA	34	0	0	25	0	1	2
YOR084W_mRNA	506	284	771	1367	209	146	98
YNL030W_mRNA	14004.1	3654.86	10397.7	48176.9	5171.36	14246.7	10032.5
YHR084W_mRNA	381	77	1257	2507	361	498	170
YLR032W_mRNA	608	255	1081	735	82	230	130
YOR039W_mRNA	2991	713	2980	5913	654	1729	1430
YBR241C_mRNA	1841	713	2094	2879	367	237	125
YEL047C_mRNA	5541	1943	5103	8395	915	1662	1348
YML125C_mRNA	12101	3293	10488	7313	638	4619	3531
YOR264W_mRNA	1030.08	361	1560.74	4450.19	589.715	809.738	631.315
YPL183C_mRNA	731	450	1452	1831	141	358	243
YNL297C_mRNA	1499.72	580	1554	1956.05	223	505.916	331
YPR065W_mRNA	511	539	3134	3037	889	561	122
YNL102W_mRNA	838	366	1197	1067	133	305	168
YPR099C_mRNA	1145.6	337.462	718.034	1000.7	81.7597	302.25	251.165
YCR107W_mRNA	593.461	299.726	871.307	777.526	88.8704	198.126	142.525
YMR318C_mRNA	10734	4007	10365	8488	942	3694	3899
YPR032W_mRNA	438	213	772	643	97	186	124
YOR281C_mRNA	4833.42	1589.91	3155	6076.44	516.522	1673.49	1530.95
YMR115W_mRNA	2495	530	1872	2478	286	639	461
YFR027W_mRNA	514	218	459	624	70	121	118
YMR266W_mRNA	1890	664	2133	8177	876	1273	1070
YDL182W_mRNA	13485.4	6265.57	18987.9	24849.7	3676.65	8569.75	5932.77
YER146W_mRNA	3085.36	1203.81	1314.79	4066.53	325.716	1501.16	1626.83
YLR251W_mRNA	974.943	371	1189.86	2915.28	368.338	314.395	282.398
YBR182C_mRNA	104	42	232	289	71	98	78
YDR362C_mRNA	1256	528	1643	1949	260	413	223
YNR026C_mRNA	816	398	1741	2085	235	490	284
YBR134W_mRNA	0	0	26.0878	24	3	5	0
YHR126C_mRNA	25	0	1	18	0	4	3
YPR194C_mRNA	92	16	241	1098	136	92	53
YGL160W_mRNA	1581	556	1842	2648	282	653	519
YAL003W_mRNA	66559	19408	50411	85639	9851	45260	38272
YPL084W_mRNA	1272	648	2190	2801	387	501	401
YNL152W_mRNA	642	287	1293	2009	240	215	116
YCL002C_mRNA	852	363	1070	1555	156	502	395
YIL117C_mRNA	1835	482	1785	4366	366	1082	994
YBL037W_mRNA	518	256	886	1241	168	213	82
YNL140C_mRNA	733.27	273.705	598.768	894.211	102.168	190.73	159.827
YDR232W_mRNA	1927	1607	5473	6622	766	520	344
YJL062W-A_mRNA	3965	1306	2381	3081	314	929	782
YBR019C_mRNA	229	96	274	307	60	94	55
YBR022W_mRNA	851	168	691	1038	116	307	263
YDR158W_mRNA	15438	4668	13559	54107	6430	7940	7023
YOR230W_mRNA	14966	4742	16969	35158	4452	5949	4913
YNL099C_mRNA	2159	768	2458	3832	436	1349	710
YKL173W_mRNA	1134	462	1272	1680	231	391	323
YER159C_mRNA	5790.77	1407.92	4544.06	6094.23	661.329	960.891	780.414
YML057W_mRNA	2765.64	787	2906.41	5715.93	779.306	872.026	645.213
YML055W_mRNA	2599	912	1668	3590	347	936	867
YDR439W_mRNA	552	104	864	1150	146	282	186
YBR121C-A_mRNA	0	0	0	0	0	0	0
YJL110C_mRNA	661	237	1841	2594	373	284	146
YNL182C_mRNA	1109	389	2203	2445	205	810	545
YJR088C_mRNA	1987.88	564.383	2301.04	4144.67	464	1246.12	1106.96
YMR105C_mRNA	14333	4132	12443	45247	6468	2396	2180
YOR144C_mRNA	470	106	916	772	85	222	105
YPR101W_mRNA	1176	298	825	2450	250	374	338
YPL179W_mRNA	1615	734	3445	2974	350	522	394
YCL024W_mRNA	321.018	112.492	644.882	308.222	46.9132	118.672	57.2518
YNL180C_mRNA	2264	1063	4017	8266	1029	1408	626
YLR321C_mRNA	1280.44	296	1535.78	3591.55	438.366	682.302	493.046
YPL224C_mRNA	913	280	1421	2075	334	489	319
YOL081W_mRNA	4429	1380	3149	2965	348	533	503
YNR001C_mRNA	7879	2972	7932	22223	3005	2950	2323
YOL052C_mRNA	2373	775	2495	4199	514	949	723
YOR285W_mRNA	26437	8455	11559	19397	1634	3122	3505
YIL050W_mRNA	1307	411	2074	3528	526	441	253
YMR268C_mRNA	413	143	703	1029	137	176	132
YDL206W_mRNA	391	355	849	902	166	202	105
YLR327C_mRNA	12387	3818	7479	11969	2104	1132	781
YBR119W_mRNA	804	273	1088	2093	291	406	244
YDR125C_mRNA	190	60	233	491	71	88	51
YFR052W_mRNA	11708	3339	8323	8573	898	2892	2856
YLR154C-H_mRNA	456.25	443	276.5	1228.25	120.25	57	41.75
YGL211W_mRNA	1549	524	2055	2910	320	824	591
YIL107C_mRNA	2509	654	3317	2034	300	365	262
YJL213W_mRNA	593	760	962	521	73	338	237
YML133W-B_mRNA	0	0	0	0	0	0	0
YPR204W_mRNA	13630.6	4560.88	16764.1	26882.6	4375.02	6156.72	3857.46
YBL022C_mRNA	3904	1430	6431	3610	441	997	897
YIL150C_mRNA	82	36	102	233	34	83	52
YPR103W_mRNA	9498	3250	10092	12281	1628	4578	3214
YGR141W_mRNA	1272	370	1744	1284	168	345	265
YIL165C_mRNA	306	118	323	811	56	82	71
YDR338C_mRNA	679	229	810	996	162	201	148
YKL061W_mRNA	612	142	428	1960	225	387	408
YOR058C_mRNA	429	206	1399	842	128	246	120
YPR155C_mRNA	1214	547	951	2509	348	275	264
YDR526C_mRNA	17.3758	33.1869	193.01	113.901	15.9224	57.6394	16.4944
YJR046W_mRNA	5063	1549	4805	2492	325	606	478
YER084W_mRNA	53	10	88	98	12	5	1
YOR270C_mRNA	9794	4878	11020	16663	1894	4461	3428
YHR125W_mRNA	11	35	13	3	1	0	0
YGL239C_mRNA	10.3289	56.7379	53.2353	37.7912	16.1864	15.8676	4.55604
YDR533C_mRNA	14740	4799	7308	10035	887	1609	1753
YOL154W_mRNA	447	73	595	773	73	142	131
YOR115C_mRNA	1941	658	1504	3080	362	1031	837
YDR272W_mRNA	6804	1911	3893	12396	1277	1829	1717
YLR247C_mRNA	2608	911	2137	1831	256	468	376
YER183C_mRNA	1342	322	814	1999	196	634	575
YKL139W_mRNA	953	186	1893	1644	203	250	172
YOL003C_mRNA	1962	553	1656	2350	241	653	484
YNL091W_mRNA	10923	3251	4370	7061	891	1503	1061
YGL097W_mRNA	2939	1003	2290	3688	485	1181	1100
YGR030C_mRNA	643	206	393	1023	94	199	187
YNL157W_mRNA	6195	1943	3367	8071	746	1523	1708
YDR197W_mRNA	963	446	941	2410	314	339	318
YEL009C-A_mRNA	17.6828	0	38	24.9771	1	2.45653	0
YNL315C_mRNA	5419	1754	4576	5731	510	1478	1275
YDR512C_mRNA	3536	1054	1234.13	4068	345	789	820
YOR258W_mRNA	392	173	367	775	81	227	198
YPL250W-A_mRNA	22.9082	5.04621	83.4061	129.888	8.00609	31.8921	43.2497
YDR489W_mRNA	551	298	746	948	112	205	142
YEL059C-A_mRNA	964	334	444	742	72	115	82
YOL103W_mRNA	1831	735	2505	3132	423	929	520
YLR167W_mRNA	233476	85811.7	94730.1	327561	29780.5	141143	173107
YLR220W_mRNA	1545	395	2057	3427	408	499	493
YLR455W_mRNA	266	219	1142	1329	199	308	134
YJL020C_mRNA	1993	811	2267	2536	451	581	362
YLR282C_mRNA	34.0944	0	124.271	98.6202	12.171	39.3775	10.2993
YKL180W_mRNA	67620	22061.4	35250.7	106491	11171.8	43989.8	39463.7
YOR215C_mRNA	3324	806	2390	8621	930	1120	890
YDR299W_mRNA	2048	919	3334	3560	373	967	701
YKL004W_mRNA	4302	1545	4395	5193	493	1243	1014
YDL015C_mRNA	4034	1351	4005	9591	1144	3166	2464
YDR304C_mRNA	15205	4962	8273	22942	2310	6340	5393
YNL221C_mRNA	1642	684	1676	2093	237	397	283
YHR206W_mRNA	685	307	2774	2128	352	819	302
YML090W_mRNA	5	8	9	19	10	11	3
YDR271C_mRNA	222.934	80.5271	141.433	333.839	16.8374	16.2727	20.4405
YOL095C_mRNA	174	180	431	477	47	94	45
YPL244C_mRNA	2079	817	1812	2371	260	777	692
YAL053W_mRNA	1243	367	2231	3980	611	1414	667
YDL181W_mRNA	1541	524	1170	7532	513	342	369
YGR224W_mRNA	405	78	782	1190	185	128	70
YHR097C_mRNA	1570	845	2287	6739	1283	755	579
YLR094C_mRNA	959	279	2234	1418	228	268	120
YPR141C_mRNA	644	155	1013	879	130	253	99
YGR142W_mRNA	13137	3602	17360	1471	944	9869	10261
YML101C_mRNA	1954	850	1317	2923	311	772	717
YFL064C_mRNA	0	0	0	0	0	0	0
YOL063C_mRNA	994	579	1537	1553	183	300	187
YNR052C_mRNA	1447	493	2274	3242	495	820	477
YCR060W_mRNA	3300	1110	1535	1965	176	650	691
YGR186W_mRNA	3833	1244	3835	5401	668	1200	980
YNL061W_mRNA	2769	1144	5624	7896	654	1127	864
YOL079W_mRNA	18.6687	15.8	199.83	97.6688	17.4262	96.4436	34.9047
YDR367W_mRNA	2826	1100	1626	3425	313	1103	1115
YER172C_mRNA	930	370	901	1472	175	410	310
YHR005C-A_mRNA	12630	3671	5722	13479	1109	4293	4507
YCR071C_mRNA	2326	774	1578	2464	261	543	546
YOR389W_mRNA	275.606	72.2005	498.854	513.659	98.0334	143.435	75.4006
Q0065_mRNA	0	0	0	0	0	0	0
YGR181W_mRNA	2654.55	676.462	2080.65	3214.26	326	820	717
YLR272C_mRNA	1181	454	1582	1674	212	432	270
YKL143W_mRNA	2541	813	1758	3418	334	1141	899
YNL284C_mRNA	3099	1197	2105	4020	351	585	631
YLR264C-A_mRNA	8016	5817	4214	3120	178	2188	3062
YDR085C_mRNA	925	261	1024	1999	277	408	297
YIL045W_mRNA	2266	729	2525	4955	1073	627	397
YMR012W_mRNA	4946	2130	7624	6509	881	2393	1750
YJL187C_mRNA	461	303	1303	1381	195	311	135
YCR007C_mRNA	1096	548	786	1007	130	422	384
YOR231W_mRNA	654	205	1156	1491	201	275	174
YHR193C-A_mRNA	7.30272	43.5728	18.4767	112.253	10.8013	12.1632	6.79804
YJR131W_mRNA	409	139	642	885	135	188	144
YDL097C_mRNA	13762	4459	14630	12173	1440	4927	4104
YHR007C_mRNA	6004	4514	18797	9944	1355	7158	3311
YHR214C-D_mRNA	17	7	18.5	13	0.5	4.5	5
YIL126W_mRNA	1676	934	2686	3742	492	892	657
YGL081W_mRNA	206	52	303	401	59	71	42
YMR202W_mRNA	7091	2884	7432	8621	940	5539	4736
YOR021C_mRNA	6369	1981	3442	4920	418	2368	2604
YGR082W_mRNA	5629	1770	4954	7844	758	2576	2150
YOR139C_mRNA	14.8178	11.2608	8.02679	6.22022	5.15862	5.03133	0
YPR156C_mRNA	1352.5	547.884	2331.24	6189.29	752.082	706.091	504.959
YMR083W_mRNA	21911	7414	15434	38030	3944	7348	7743
YAL031W-A_mRNA	195.878	75.2425	245.918	299.807	25.7702	33.7139	30.6335
YPL240C_mRNA	65850.5	17013.9	61976.2	30909.6	6847.67	9090.95	9847.28
YNR040W_mRNA	1349	554	1127	1269	101	255	234
YPR188C_mRNA	2106	626	1015	2455	230	668	574
YFL015C_mRNA	54.8715	0	32	71	12	10	5
YHR212W-A_mRNA	6.63809	0	28.1109	14.1668	0.795108	6.68573	0.302722
YGL028C_mRNA	746	211	2795	13175	1546	1478	697
YDL139C_mRNA	978	377	791	1299	141	226	192
YJL133W_mRNA	1322	558	1910	3208	397	757	465
YKL062W_mRNA	2137	648	4891	3915	914	1275	615
YFL011W_mRNA	208	68	200	54	5	16	8
YPL111W_mRNA	3748	1574	3611	1806	281	633	526
YHR184W_mRNA	165	46	164	396	34	95	82
YOR120W_mRNA	6061.88	1102.38	3125.79	11998.2	1557.6	1366.83	1194.19
YPR119W_mRNA	246	277	1011	1239	139	188	117
YNL246W_mRNA	2419	1068	2186	4738	514	917	856
YFR017C_mRNA	5877	1648	3361	8396	1721	638	342
YLR338W_mRNA	2.62177	28.8472	0	4.28191	0	1.28789	0
YCL012C_mRNA	1727	493	1181	2811	241	536	497
YJL086C_mRNA	0	0	0	0	0	1	0
YBR243C_mRNA	2120	770	2149	2835	338	989	708
YGL021W_mRNA	577	354	1387	1088	133	401	190
YDR200C_mRNA	363.099	120.788	899.063	1033.94	192.87	271.48	130.945
YBR234C_mRNA	6244	1756	5829	12827	1448	2995	2673
YJR053W_mRNA	82	38	130	168	21	92	41
YDR191W_mRNA	242	121	381	440	77	105	91
YDR451C_mRNA	810	199	1369	4093	428	334	171
YGL110C_mRNA	1393	482	1215	1888	259	476	445
YJR044C_mRNA	2277	860	2609	4117	419	1260	938
YGR167W_mRNA	13123	3019	8262	19420	1975	5464	5058
YGL017W_mRNA	499	215	662	980	141	204	177
YLR181C_mRNA	2358	610	2038	3593	350	788	806
YBR179C_mRNA	1349	432	2201	1769	251	408	228
YBR247C_mRNA	2101	968	3430	3735	318	1200	953
YOL038W_mRNA	14336	4292	10717	13821	1356	4788	4002
YOR023C_mRNA	2978	881	5391	3087	531	526	267
YJR100C_mRNA	2462	639	1838	3208	331	702	626
YOL124C_mRNA	1153	333	1892	1472	166	777	459
YOR212W_mRNA	2347	530	2614	6279	685	1281	1019
YDR469W_mRNA	1074	362	1268	2488	196	748	686
YMR017W_mRNA	190	41	132	129	4	35	40
YDR470C_mRNA	494	198	1414	1097	202	263	159
YIL158W_mRNA	804	294	664	1660	127	606	438
YBR124W_mRNA	52.6813	21.4904	57.2418	47.4274	16.6942	15.4334	1.06257
YLR458W_mRNA	0	0	80.9512	66.737	8.97359	2.05133	0
YML085C_mRNA	4672	1862	5207	12050	1759	2327.51	1393
YOL013W-A_mRNA	56	0	10	159.637	9	44	55.8769
YPL192C_mRNA	339	126	272	354	36	81	72
YNL097W-A_mRNA	102.114	36.9333	35.9376	56.8963	1.46095	0	11.6181
YBL086C_mRNA	1913	397	1849	2143	404	781	495
YDR105C_mRNA	1727	702	1920	2589	315	709	521
YGR156W_mRNA	732	226	872	1301	169	210	161
YDR483W_mRNA	10524	3481	11288	21013	2416	7427	5443
YKL172W_mRNA	4880	1685	4948	11507	940	3191.82	2597
YML013W_mRNA	965.479	273.648	2429.58	2960.31	498.248	671.687	373.955
YOL120C_mRNA	64510.2	21227.5	40049.2	102247	10683.7	39728.5	38883.6
YER092W_mRNA	2650	716	1580	2497	294	743	690
YGR291C_mRNA	0	0	0	0	2	0	0
YOR181W_mRNA	463	314	996	1073	206	244	110
YDL123W_mRNA	865	159	1571	1789	218	241	145
YGR197C_mRNA	789	304	1208	919	134	246	230
YBL065W_mRNA	62.7435	64.6037	10.1851	15	2.17999	3	2
YIR018W_mRNA	875	160	1080	1629	265	269	221
YPL059W_mRNA	4227	1291	3100	5823	633	1897	1718
YPL218W_mRNA	15826	5940	7988	21994	2190	6653	6453
YBR227C_mRNA	1078	221	1287	2026	291	479	411
YJR012C_mRNA	777	166	431	1232	98	290	265
YDL199C_mRNA	353	124	519	791	144	93	65
YIR039C_mRNA	907.454	232	1220.28	1165.85	136.14	188.347	124.623
YMR224C_mRNA	640	180	1210	1064	122	204	158
YGR041W_mRNA	770	361	1329	2735	290	474	416
YKR014C_mRNA	5681	1112	4222	8926	963	1848	1790
YGL079W_mRNA	1898	499	2080	2241	233	753	606
YLR180W_mRNA	3741.28	2731.1	10627.3	24960.6	4262.23	2803.2	1570.55
YAL019W_mRNA	1213	516	1987	1581	183	422	341
YNL121C_mRNA	7630	2692	10115	12962	1564	4901	3667
YBR218C_mRNA	2787.18	2135.33	4383.83	9500.86	1154.97	1073.7	939.697
YLR250W_mRNA	6060	1945	3005	8664	834	2056	2099
YCR081C-A_mRNA	27.8568	0	72.7584	98.4705	8.29347	18.149	10.4139
YKL149C_mRNA	650	242	481	1369	130	255	184
YBR244W_mRNA	5472	1708	2823	2331	279	3012	3719
YFL018C_mRNA	11400	3212	10137	27217	3410	4592	4183
YLR222C-A_mRNA	24	1	3	17	0	0	3
YOR333C_mRNA	87.0967	111.563	10.3575	77.1247	6.78594	11.5421	5.40533
YAL024C_mRNA	440	272	733	639	111	177	106
Q0080_mRNA	0	0	0	0	0	0	0
YGL107C_mRNA	1140	419	1853	1788	212	330	266
YMR059W_mRNA	367	100	265	905	87	162	161
YDR505C_mRNA	399	255	1308	1295	285	329	162
YDL045W-A_mRNA	2430	567	1886	2218	221	708	741
YGL168W_mRNA	567.946	635.807	605.192	564.528	36.4061	103.515	134.325
YMR072W_mRNA	11411	3118	8315	24009	2831	5594	4619
YDL045C_mRNA	2034	723	1938	3425	346	743	597
YPL264C_mRNA	143	48	214	911	76	83	45
YBR160W_mRNA	2363	1000	2279	4093	394	953	744
YMR304W_mRNA	1200	439	2187	2132	257	369	308
YML087C_mRNA	208	171	276	609	72	38	30
YMR195W_mRNA	1967	923	2434	6064	700	1049	879
YIL082W_mRNA	677	207	613	1274	130	156	118
YOR335C_mRNA	5895	2725	8531	9443	1160	3052	2777
YDR361C_mRNA	2934	586	2328	3569	330	1695	1451
YIL056W_mRNA	1222	1005	3029	1801	427	376	208
YEL008C-A_mRNA	0	0	0	0	0	0	0
YBL080C_mRNA	514	268	1083	809	131	186	121
YIL161W_mRNA	828	315	723	1365	142	400	272
YBR083W_mRNA	1177	276	2050	5437	713	552	208
YBR294W_mRNA	355	229	832	2814	334	133	76
YJR067C_mRNA	568	137	386	848	69	230	214
YEL032W_mRNA	800	321.276	1660	2160	257	252	263
YKR099W_mRNA	886	272	1450	1691	186	270	129
YFL032W_mRNA	13	13	1	29	6	1	3
YKL110C_mRNA	1817	521	1829	2568	230	924	704
YPL198W_mRNA	5084.81	1812.88	8601.68	7842.49	863.475	4492.31	3516.47
YNL043C_mRNA	1106.71	403.205	549.264	1905.29	180.902	504.918	480.13
YNR055C_mRNA	1642	800	1862	3695	447	751	495
YJR146W_mRNA	238	64	149	166	22	36	31
YPL006W_mRNA	1470	491	1692	2249	331	451	248
YHR132C_mRNA	2396	907	3154	5685	738	1607	1205
YPR161C_mRNA	1769	701	1925	2721	372	517	431
YKL094W_mRNA	3602	1289	4327	6331	845	1689	1096
YJR140W-A_mRNA	1.763	9.87145	34.4389	13.3778	2.01551	12.0704	11.5958
YPL145C_mRNA	2521	771	5988	7604	965	2759	1738
YMR240C_mRNA	1344	491	1478	1894	222	325	261
YKR094C_mRNA	25801.4	7511.52	18646.6	53596.4	5372.07	30293	27643.5
YDR406W-A_mRNA	27	3	2	0	0	0	0
YLR424W_mRNA	302	68	480	453	61	104	79
YGL228W_mRNA	3692	1090	4875	7407	855	2150	1415
YNL039W_mRNA	2121	711	2656	3288	427	657	467
YMR308C_mRNA	3248	1962	6398	7226	726	1633	1325
YIL119C_mRNA	234	173	993	1245	135	124	44
YGR183C_mRNA	1096	430	1595	4996	664	638	375
YOL046C_mRNA	0	0	14.9667	22.2189	4.21329	6.00698	0
YGL050W_mRNA	1104	401	1045	1617	157	509	427
YBR091C_mRNA	1309	346	605	1138	71	271	284
YDR199W_mRNA	640.901	149.212	268.937	563.057	53.13	74.5197	82.0555
YGR273C_mRNA	18	0	0	21	1	4	3
YIL016W_mRNA	2808	973	1146	4486	355	1253	1323
YML001W_mRNA	6104	1779	3891	10067	1066	2383	2436
YDR266C_mRNA	936	489	1967	2382	300	591	381
YPL092W_mRNA	2981	3311	6763	1894	249	960	581
YGR086C_mRNA	12435	4994	19477	44663	6326	6195	5031
YGR228W_mRNA	864.885	295.496	1250.9	1545.11	116.92	302.65	287.092
YJR130C_mRNA	1733	665	2031	2997	294	511	444
YKR058W_mRNA	1536	486	1716	5011	836	705	476
YEL010W_mRNA	17.3172	11	0	15.0229	4	6.54347	5
YKL183C-A_mRNA	11	0	7	29	4	14	2
YLR253W_mRNA	1769	706	2353	2380	290	444	332
YDL242W_mRNA	20	0	155	56	6	20	12
YDR002W_mRNA	23717	6331	15163	27770	2681	13398	13061
YGL145W_mRNA	466	188	1033	842	132	313	136
YDR214W_mRNA	23419	6130	16170	10043	1335	3125	2662
YBR284W_mRNA	362	184	842	337	37	88	43
YEL040W_mRNA	2494	876	5359	12215	1388	5717	2969
YDR130C_mRNA	789	217	922	1274	177	211	165
YNR036C_mRNA	7055	1994	3307	8762	832	1321	1498
YEL059W_mRNA	42	0	53	50	8	2	3
YOL029C_mRNA	1102	334	1026	1837	153	379	334
Q0160_mRNA	0	0	0	0	0	0	0
YDL176W_mRNA	1388	488	1159	1757	184	275	199
YIL144W_mRNA	569	248	1140	1403	215	217	114
YGR098C_mRNA	675	102	947	1022	149	232	127
YOL155W-A_mRNA	99	75	25	174	10	49	40
YPR181C_mRNA	3854	2224	9665	7828	1135	2657	1482
YGR074W_mRNA	489.156	144.78	660.062	1263.46	129.904	420.863	302.764
YBR158W_mRNA	1995	729	3632	16302	1390	1942	1765
YDR358W_mRNA	1271	432	2029	2731	552	774	523
YDR544C_mRNA	16.2243	0	26.468	22.2648	3.62334	4.31973	4.33838
YLR390W-A_mRNA	16425	5099	32163	34637	5062	4572	2007
YGL098W_mRNA	486	227	800	1137	147	305	242
YDR460W_mRNA	1176	426	977	1859	200	381	292
YNL304W_mRNA	422	66	530.61	855	125	184	118
YOR072W_mRNA	9	19	41	52	10	8	10
YOL161C_mRNA	8.39206	4.18929	18.6338	5.32648	1	0	1.09108
YBR111W-A_mRNA	1180	310	994	2503	231	634	575
YJR069C_mRNA	2655	867	1841	3592	254	1152	1345
YER105C_mRNA	1904	824	2549	2405	316	738	540
YHR182C-A_mRNA	248.835	169.248	828.396	907.062	177.706	371.434	188.83
YML114C_mRNA	1468	645	2249	3562	451	356	250
YBL071C_mRNA	1346	591	746	696	57	263	292
YJR120W_mRNA	63	47	312	477	116	60	28
YIL026C_mRNA	1039	340	1681	1356	196	384	231
YJL186W_mRNA	3545	1252	2912	4307	467	1189	862
Q0070_mRNA	0	0	0	0	0	0	0
YJL008C_mRNA	5855.02	1397.27	8782.92	7589.23	886.281	2958.52	2563.97
YNL119W_mRNA	761	207	1107.55	1436.18	94.1993	356.604	206.828
YDR034W-B_mRNA	844	325	504	466	44	118	64
YCR036W_mRNA	4125	1393	3037	4220	410	913	907
YNL034W_mRNA	31.3425	23.5862	55.44	101.68	10.6875	4	4.85714
YHR025W_mRNA	5788	2539	9131	16964	2228	3024	1889
YJL061W_mRNA	1026	362	1617	2379	266	822	524
YMR319C_mRNA	3001	1244	4932	3751	354	1764	1358
YOL122C_mRNA	1911	813	5033	2166	308	625	427
YLR233C_mRNA	586	201	987	1086	142	186	117
YDL028C_mRNA	726	295	1058	1403	173	258	171
YNL187W_mRNA	315	165	636	530	70	112	53
YEL053C_mRNA	964	329	1445	1277	155	391	254
YCR063W_mRNA	46.4135	67.8389	115.708	164.458	18.9018	25.6735	29.2862
YOR252W_mRNA	2479	721	1523	2766	225	915	872
YAL034W-A_mRNA	427	202	271.548	816.003	83.9219	124.367	116.294
YEL046C_mRNA	1828	1229	8126	5102	615	1420	853
YOR157C_mRNA	10819	2977	9200	11533	1261	2865	2823
YNL310C_mRNA	2658	774	1740	2856	287	714	604
YGL096W_mRNA	676	296	1349	1497	288	332	185
YGR240C-A_mRNA	346	174	215	395	18	94	92
YCL042W_mRNA	136.662	26.0229	663.913	671.433	122.248	92.5273	43.8462
YBR126W-B_mRNA	5599.22	2389.52	1723.08	7702.31	609.977	1409.84	1826.62
YDR061W_mRNA	1756	758	2029	2160	280	453	355
YER137C_mRNA	690.192	274	354.469	544.372	51.6322	108.481	85.9808
YDR060W_mRNA	2198	1110	3929	4946	507	1815	1269
YJR085C_mRNA	5862	1900	3120	8440	795	1120	1128
YHR055C_mRNA	12439.8	3005.26	8582.56	29200.4	2653.87	4680.24	4806.38
YLR347W-A_mRNA	0	0.481171	0	0	0	0	0
YPR171W_mRNA	791	275	1083	2250	269	281	167
YHR073W_mRNA	2038	913.866	2928	3465	405	688.028	500
YPR122W_mRNA	1238	534	1461	2921	322	538	285
YGR172C_mRNA	2065	647	2217	3263	330	927	716
YJR040W_mRNA	863	398	1295	1905	237	376	313
YBR229C_mRNA	1956	615	2961	2596	371	858	621
YDR169C-A_mRNA	6	0	4	62	12	6	4
YDR363W_mRNA	532	156	938	1797	288	351	281
YKR052C_mRNA	629	171	1347	1298	184	258	184
YPL091W_mRNA	6964	2278	5414	8510	1030	2039	2131
YKL157W_mRNA	5122	1866	5399	7495	978	1449	1225
YPL137C_mRNA	760.871	181.541	2081.58	807.311	140.144	366.195	184.836
YDR422C_mRNA	1113	358	1727	2113	295	455	244
YOL107W_mRNA	507	229	489	1186	140	332	253
YDR119W_mRNA	1561	666	2429	2153	258	872	623
YER013W_mRNA	845	397	1055	971	208	250	196
YHL015W-A_mRNA	18	16	12	33	10	3	2
YLR117C_mRNA	1670	428	1610	2160	221	396	301
YJL189W_mRNA	34226.9	8787.77	14705.6	52614.6	5047.94	26440.3	27092.7
YOR274W_mRNA	1599	290	1038	1737	184	404	370
YNL277W_mRNA	544.908	622.314	1347.83	1799.65	288.524	193.965	101.266
YAL064W-B_mRNA	0	0	0	8.22105	3	1.22395	0
YDR097C_mRNA	950	596	1595	872	132	315	270
YIL163C_mRNA	92	28	59	179	22	17	13
YAL018C_mRNA	5	0	4	14	2	1	0
YBR042C_mRNA	1427	380	1543	2190	187	961	852
YKL068W-A_mRNA	1038	365	992	1036	120	598	547
YKR062W_mRNA	2538	744	2707	3718	432	1031	992
YNL126W_mRNA	392	96	535	786	67	112	77
YKL091C_mRNA	2747	896	2490	5372	734	752	628
YOL013W-B_mRNA	22	16	12	9	2	0	1
YKR073C_mRNA	44	0	90	42	5	4	1
YJR039W_mRNA	698	186	726	994	130.583	141	119.882
Q0142_mRNA	0	0	0	0	0	0	0
YGR194C_mRNA	1094	349	1762	2863	483	373	250
YML075C_mRNA	6317	2328	15270	3322	365	745	410
YHR064C_mRNA	15601.3	4056.06	16765.9	22589.2	3073.67	13528.5	10131.9
YMR075W_mRNA	203.126	98.8279	657.213	547.521	131.374	271.836	87.2295
YKR087C_mRNA	1045	347	1057	1915	185	301	244
YBR150C_mRNA	757.802	312.249	1039.26	588.398	100	129	98
YER147C-A_mRNA	457.747	223.949	1199.81	1491.34	227.062	787.15	383.696
YOR343C_mRNA	36	35	72	91	15	9	1
YDR042C_mRNA	101	33	87	95	8	49	22
YGL026C_mRNA	6688	3096	8134	14333	1663	2111	1886
YNL210W_mRNA	121	110	221	266	19	68	57
YNR041C_mRNA	712.51	216.654	689.281	1290.44	116.029	195.046	206.955
YML129C_mRNA	3537	1056	2273	3401	373	868	771
YGL213C_mRNA	1396.69	266.267	1785.67	3014.86	368.996	729.614	568.004
YHL041W_mRNA	5	0	3	10	0	2	2
YLR110C_mRNA	326507	114528	206530	674419	72582	126053	112357
YOR093C_mRNA	557	206	848	1120	128	213	164
Q0275_mRNA	4	15	0	0	0	0	0
YGL248W_mRNA	4319	1315	3052	6608	757	1075	939
YNL193W_mRNA	1490	717	1292	2878	325	561	463
YNL301C_mRNA	4067.79	1503.46	4384.81	6473.15	842.322	3721.49	2850.36
YDL160C_mRNA	155	98	1087	1230	229	547	207
YGL075C_mRNA	540	103	731	995	125	197	143
YPL014W_mRNA	684	1212	2095	4619	729	783	309
YHR143W_mRNA	1664	617	5093	15189	1633	3900	1453
YGL256W_mRNA	909	275	2152	3574	337	727	568
YDR425W_mRNA	288.549	65.9887	1047.69	719.543	179.83	217.039	89.83
YOR381W-A_mRNA	34	9	38	42	6	1	5
YBR298C_mRNA	645	351	642	481	108	89	35
YEL036C_mRNA	1718.74	720	2681	3783	471	1097	537
YBR143C_mRNA	9601	2800	10062	22514	2319	6904	6247
YML073C_mRNA	46005.9	14661.9	25263.6	74375.6	7286	32782.8	30366.5
YMR149W_mRNA	3907	1207	4747	8347	986	3815	2484
YNL263C_mRNA	2199	675	3137	3261	411	1333	895
YAL037C-A_mRNA	14	6	19	16	2	1	3
YIL139C_mRNA	1214	584	867	1609	130	370	396
YLR072W_mRNA	2854	877	1949	2191	299	399	324
YOL065C_mRNA	682	305	621	1715	234	293	233
YNL059C_mRNA	2523	816	3464	4989	642	1470	915
YOR092W_mRNA	1677	905	3400	4415	635	676	329
YMR233W_mRNA	1085	195	806	2037	184	491	423
YDR228C_mRNA	1096	364	1839	2320	365	450	257
YGL012W_mRNA	8600	2723	8049	9308	1289	4050	3152
YPL164C_mRNA	688	175	1010	1114	224	275	153
YPL163C_mRNA	1686	820	3326	7162	1206	1963	630
YLR069C_mRNA	1520	712	2583	2171	282	530	340
YHR052W-A_mRNA	15738.2	4689.24	5613.44	29358.6	2397.13	3803.26	4981.62
YLR403W_mRNA	732	608	2582	2030	379	403	241
YNL028W_mRNA	0	0	1	15.1288	2	2.06173	1.04254
YOR207C_mRNA	1903	785	2981	2359	255	723	600
YKL070W_mRNA	610	120	584	857	97	138	82
YPR069C_mRNA	8851	2623	6256	17060	1795	6893	6022
YPL038W-A_mRNA	0	11	6	0	0	0	0
YJL202C_mRNA	518.928	296.142	228.945	593.732	38.2407	79.8283	109.114
YDR319C_mRNA	538	133	539	1702	168	295	283
YJL009W_mRNA	2246.98	915.73	1319.08	1479.77	85.7193	373.48	483.027
YDR471W_mRNA	22356	8452	12022	35448.6	3461	16075	17139
YLR008C_mRNA	2193	759	1802	3323	277	844	864
YNL044W_mRNA	955.29	428.795	1879.74	3423.71	445.098	1220.08	828.87
YER094C_mRNA	11230	2816	7565	11378	1174	3674	3619
YBR014C_mRNA	4302	1111	2487	6839	751	1631	1438
YDR089W_mRNA	960	278	1469	2138	299	271	200
YMR048W_mRNA	1795	670	987	1256	129	241	224
YGL082W_mRNA	1415	406	2160	4300	575	1087	685
YLR231C_mRNA	1805.51	750.862	2267.87	4019.13	558.705	724.534	614.665
YOR365C_mRNA	345.796	97.6836	353.993	552.306	76.8174	179.579	141.655
YML030W_mRNA	3288	890	1927	4069	351	682	744
YBR259W_mRNA	423	140	668	827	102	192	119
YJR005W_mRNA	1485	537	3056	3539	359	553	390
YMR118C_mRNA	1199	254	613	637	85	125	73
YOL005C_mRNA	7158	2223	2879	6946	595	1885	1952
YOL020W_mRNA	1326	427	1667	1872	186	347	253
YER038C_mRNA	203	104	561	323	46	123	67
YKR038C_mRNA	2347	842	2256	3140	351	750	590
YKR048C_mRNA	11131	3967.49	8151.84	12837.6	1455.1	2099.01	2217.89
YLR264W_mRNA	10619.6	2662.24	7226.09	6373.75	562.395	6006.51	6827.43
YIL068C_mRNA	761.702	303.102	1362.07	1831.01	286.713	436.42	237.604
YPR072W_mRNA	3242	1315	4222	6317	837	2218	1449
YJL006C_mRNA	503	122	505	969	123	199	171
YKL096W-A_mRNA	241344	69677	133629	353968	37467	58751	50560
YCR097W-A_mRNA	0	0	0	0	0	1.43626	0
YGR161C_mRNA	1536	932	3137	1843	435	285	238
YIL065C_mRNA	3176	1039	2153	4837	443	905	818
YBR060C_mRNA	973	394	1212	1958	251	401	314
YFR036W_mRNA	512	184	668	834	104	290	186
YKL014C_mRNA	1050	666	1555	1125	110	501	448
YOL053W_mRNA	1049	304	891	1349	220	251	201
YDR275W_mRNA	812	341	992	1851	233	255	212
YJR150C_mRNA	404	963	1602	290	31	97	33
YPR067W_mRNA	2125	565	1472	2716	318	673	648
YCR025C_mRNA	108	156	33	139	12	12	9
YPL175W_mRNA	886	418	775	1513	137	321	233
YIL098C_mRNA	1956	579	1290	2001	199	427	405
YLR164W_mRNA	339	72	333	653	84	70	62
YHL047C_mRNA	4249.19	2282	5294.02	4142.37	447.719	1001.56	711.479
YIL141W_mRNA	4	0	11	24	0	6	0
YHR175W-A_mRNA	154	136	213	178	16	38	18
YLR079W_mRNA	1248	295	1478	4473	461	458	408
YCR069W_mRNA	5552	1656	6245	7351	832	1763	1296
YOL117W_mRNA	534	191	636	1077	102	174	160
YHR003C_mRNA	1416	504	2194	3570	316	719	531
YLR103C_mRNA	606	280	981	575	65	213	86
YCR041W_mRNA	852.564	508.766	664	1257.47	102	257.564	278
YDR043C_mRNA	1480	453	1342	1234	190	438	177
YLR170C_mRNA	944.962	192.552	483.901	1404.43	120.228	325.152	267.872
YNL026W_mRNA	1373	446	1537	1919	265	548	399
YLR228C_mRNA	632	262	853	1381	212	408	260
YPL088W_mRNA	1434	619	1554	1910	174	383	366
YNL067W_mRNA	16844.8	5799.86	14795	26724.5	2546.83	8310.78	8076.81
YFR006W_mRNA	3503	1400	3207	3806	425	1522	1409
YLL036C_mRNA	1159.75	436.257	1754.25	2842.74	255.675	599.826	488.355
YJR098C_mRNA	285	116	316	554	65	123	75
YJL103C_mRNA	207	30	434	757	126	120	69
YLR467C-A_mRNA	851.427	218.771	800.954	1725.2	154.708	255.242	258.644
YDR129C_mRNA	6863	2291	5767	16958	2195	3361	3216
YIL009W_mRNA	508	217	1063	1671	201	386	276
YJL156C_mRNA	491	273	1207	1517	242	223	144
YBR180W_mRNA	64	13	130	132	24	42	28
YBL034C_mRNA	319	76	714	571	92	179	89
YDR136C_mRNA	21	0	1	57	6	7	5
YKR082W_mRNA	1105	384	1781	1884	173	487	334
YHL032C_mRNA	1904	707	2229	3018	505	378	234
YHR154W_mRNA	636	241	1235	967	138	413	162
YNL205C_mRNA	48.8379	0	10	49.4726	5.8177	5.03822	0
YNL104C_mRNA	6084	2664	9606	32020.9	5462	3213	2125
YDL066W_mRNA	5411	2392	5231	16686	1481	2190	2190
YOR038C_mRNA	676	256	821	1283	176	198	112
YGR274C_mRNA	707	282	1560	1275	193	333	193
YBR212W_mRNA	807	355	2434	2530	489	503	225
YOR303W_mRNA	6684	2507	13046	25135	2285	2038	1211
YDR302W_mRNA	921	397	1023	1506	165	495	466
YIR021W-A_mRNA	4	0	26	13	3	2	4
YOR137C_mRNA	836	286	1219	1444	154	372	304
YCR102W-A_mRNA	1	21	8	7	4	6	0
YLR198C_mRNA	6213.1	2437.43	812.943	2741.76	151.804	572.405	1231.22
YOL034W_mRNA	677	138	1090	846	119	199	143
YOR052C_mRNA	2860	1090	5981	3078	668	1496	799
YAL056C-A_mRNA	446.054	205.362	45.7509	303.773	28.731	64.6393	101.152
YDR239C_mRNA	1023	326	1400	1558	186	384	219
YDR539W_mRNA	2502	1208	3055	4607	534	848	808
YBR071W_mRNA	625	186	1090	1929	294	563	341
YDL125C_mRNA	7063	1853	5376	14190	1351	3948	3539
YPL125W_mRNA	765	382	1403	1224	152	342	204
YPL090C_mRNA	56173.5	14236.3	35464.4	96173.7	10621	46271.8	47093.9
YPR120C_mRNA	765	300	601	1073	119	292	183
YLR411W_mRNA	395	84	247	452	54	89	80
YMR260C_mRNA	24940	7434	9909	27249	2658	12502	15179
YBL074C_mRNA	40.7968	9	171	208.802	35.8466	41	21
YBL107C_mRNA	5197	1366	2737	3174	285	985	894
YBR097W_mRNA	360	135	871	826	116	200	90
YDR493W_mRNA	1484	605	1038	1809	133	368	388
YPR198W_mRNA	611.058	216	1186.78	1369.22	162	613.423	325.502
YLR056W_mRNA	11710	4848	17227	6599	1040	6563	3874
YJL185C_mRNA	1198	261	1241	1844	239	216	147
YOR190W_mRNA	352	78	275	558	65	102	69
YIR020C-B_mRNA	21.7029	0	83.7984	188.973	25.1592	38.5096	13.8839
YGR031C-A_mRNA	0	0	0	0	0	0	0
YLR429W_mRNA	3336.28	1596.98	5199.02	6782.81	855.145	1692.07	1250.55
YMR135W-A_mRNA	25.1673	0	82.572	72.8135	17.4499	16.4271	7.18932
YNL169C_mRNA	1220.51	467.066	1420.06	3185.13	426.419	663.633	527.698
YBR136W_mRNA	457	121	499	722	100	146	109
YNL268W_mRNA	2644	1534	5298	6484	924	1524	784
YPR053C_mRNA	742.194	297.56	721.271	2008.07	217.952	466.143	406.741
YKR045C_mRNA	422	148	356	818	99	92	45
Q0010_mRNA	0	0	0	0	0	0	0
YJL135W_mRNA	9	0	0	20	1	2	0
YPR106W_mRNA	745	248	749	2223	219	254	191
YDR101C_mRNA	2149	681	2707	4254	371	1116	923
YKL018C-A_mRNA	1519	510	662	1955	185	333	363
YDR182W-A_mRNA	80	49	20	59	2	18	20
YEL034W_mRNA	0.00979713	0	0	0.00978804	0	0	0.000975308
YHR031C_mRNA	854	375	1141	2210	227	415	253
YKL126W_mRNA	3195	1288	4405	6526	720	1952	1515
YLL060C_mRNA	3787	825	3726	794	86	236	225
YDR212W_mRNA	8171	3511	8152	9276	888	2109	1963
YNL162W_mRNA	34516	12154.3	14739.8	40448	3678.81	19500.1	21373
YER144C_mRNA	547	143	960	1087	221	401	195
YGL037C_mRNA	33149	7808	21503	62772	7352	9220	8309
YBR039W_mRNA	8076	1830	7025	39557	4370	4100	3467
YDR476C_mRNA	2859	806	2256	3635	331	608	533
YIL044C_mRNA	2351	773	2528	4839	576	1557	1106
YKR072C_mRNA	2188.59	951.036	3436.49	3994.44	533	523	399
YPL250C_mRNA	2797	653	2156	5655	246	2305	1866
YBL089W_mRNA	634	318	871	1291	180	314	204
YCR020C-A_mRNA	1355	273	644	1608	123	494	536
YDL131W_mRNA	6360.59	3276.43	10073.1	24733.3	3798.35	4303.25	3026.23
YPL051W_mRNA	1267	365	888	1670	166	414	437
YER069W_mRNA	1049.98	481	1776.06	9244.44	1096.44	463.271	319
YAL048C_mRNA	80	151	477	427.962	92.4321	110.801	59
YDR458C_mRNA	1232	457	2049	3106	397	514	431
YJR138W_mRNA	802	366	872	1330	195	221	136
YJL108C_mRNA	213	441	489	443	62	114	61
YPR013C_mRNA	1157	653	2127	2473	390	518	286
YKR075W-A_mRNA	0	0	0	0	0	0	0
YEL066W_mRNA	3104.78	1042	1647.48	3097.37	319.495	720.393	669.895
YOL039W_mRNA	52068.1	17326	18711.2	70404.1	6722.17	27487.5	32874
YDR081C_mRNA	624	197	1241	1312	183	253	110
YPL121C_mRNA	17	0	11	13	4	0	0
YNL257C_mRNA	1111	628	1301	2188	256	428	409
YBL067C_mRNA	816	347	1403	2676	267	585	471
YKL074C_mRNA	1306	357	983	1690	183	324	278
YLR310C_mRNA	1123	396	1899	1883	290	467	307
YPR068C_mRNA	463	200	757	680	67	133	101
YNL229C_mRNA	3156	1141	3078	6955	753	1559	1299
YOR349W_mRNA	647	320	509	755	87	150	113
YBR270C_mRNA	530	334	510	1088	134	142	95
YGL252C_mRNA	3289	1419	3498	4962	569	1002	942
YML056C_mRNA	4381.96	2686.42	6681.82	6664.06	674.268	4287.57	3897.97
YBR087W_mRNA	1539	620	1480	2672	239	932	699
YKL087C_mRNA	2832	885	3128	2559	276	639	445
YOL090W_mRNA	983	426	1644	1026	122	414	292
YOR271C_mRNA	3232	1388	3853	6902	873	1804	1347
YDL071C_mRNA	32	13	17	62	18	25	3
YOR173W_mRNA	8880	2122	4189	11307	1403	637	668
YFR021W_mRNA	791	275	1369	1564	209	342	234
YGL250W_mRNA	637	226	645	1212	133	197	206
YPR160W-A_mRNA	0	0	0	0	0	0	0
YPR202W_mRNA	89.2977	0	480.204	493.324	69.0703	149.029	81.9728
YIR020W-A_mRNA	16	0	9	43	7	6	1
YML064C_mRNA	743	305	1059	1780	178	299	205
YGR260W_mRNA	2526.82	1167	3413.81	7931.34	936.954	1936.33	1392.72
YPL270W_mRNA	1608	606	1727	3003	355	493	392
YIR004W_mRNA	2439	835	2633	3507	386	823	815
YLR342W_mRNA	4904	2655	9069	10920	1647	3658	1901
YJR037W_mRNA	0	11	0	2.25818	0	4.10223	0
YGR159C_mRNA	6336.68	3035.89	11413.6	15005.3	1056.34	3767.11	3098.86
YDR113C_mRNA	982	402	1064	1995	227	310	126
YBR121C_mRNA	17144	5384	17289	27945	3286	8920	9068
YDR168W_mRNA	4820	1706	4593	5537	716	1761	1554
YAL025C_mRNA	2215	990	2515	4995	357	1232	1036
YIL092W_mRNA	534	141	665	884	117	149	133
YGR006W_mRNA	203	25	432	473	73	115	70
YOR106W_mRNA	678	153	1079	1698	245	640	424
YAR064W_mRNA	19.35	0	0	96.5	11.5	8.25	7.33333
YDR520C_mRNA	578	194.158	756.365	783.85	105.973	139.064	119.514
YML132W_mRNA	4044.08	1212.51	3513.83	6906.14	663.763	1966.27	1804.2
YPL248C_mRNA	462	233	693	882	140	148	77
YBR026C_mRNA	4628	1145	4105	7832	912	1418	1374
YOR108W_mRNA	1336.21	914.813	2967.8	3691.21	524	1729.6	1111.27
YKL018W_mRNA	995	363	947	1901	214	375	330
YDR307W_mRNA	745	279	1160	1487	167	399	269
YER161C_mRNA	2437	541	2388	3779	444	805	661
YGL121C_mRNA	8536	2039	3887	3539	282	222	187
YLR017W_mRNA	5535	1738	4165	7390	785	2649	2312
YJR079W_mRNA	66.6446	30.7093	71.5004	36.7334	2.30705	2.3843	7.28564
YBR197C_mRNA	507	92	1052	1679	189	290	167
YGL040C_mRNA	6774	1821	6648	8023	857	1494	1440
YML113W_mRNA	493	114	829	987	107	221	72
YKL135C_mRNA	947.151	208.614	2482.77	2866.14	433.615	765.736	394.315
YJR049C_mRNA	1758	511	2527	3233	470	886	577
YAL031C_mRNA	232.122	160.758	823.082	1096.19	275.23	198.286	94.3665
YER131W_mRNA	29706.6	9231	17782.8	52332.1	5372	31149.3	32963
YGR130C_mRNA	3184	1168	5314	7659	1225	1346	833
YKL112W_mRNA	943.633	315.547	2244.71	1795.09	301.67	488.776	215.109
YBR027C_mRNA	23	26	55	42	3	2	3
YHL042W_mRNA	217	60	181	303	31	71	57
YNL042W-B_mRNA	20	32.5948	20	121.431	4.29277	4	6.052
YOR059C_mRNA	2862	972	2394	2098	192	373	340
YIL136W_mRNA	9734	2541	6276	14461	1996	814	719
YER027C_mRNA	1642	758	3043	3416	434	878	686
YBR177C_mRNA	3072.98	1535	4330.97	12394.9	1798.93	1156.95	797.963
YAR075W_mRNA	35.917	58.1865	9.06457	20.2844	3.33252	2.24176	3.5493
YHR022C-A_mRNA	23	36	1	90	9	13	14
YML058W-A_mRNA	7064	2188	3123	1373	151	653	632
YDR265W_mRNA	937	262	952	2065	217	297	335
YIR022W_mRNA	5749	1725	2094	5853	553	1422	1609
YHR180C-B_mRNA	0	0	0	2	1.54437	0	0
YOL149W_mRNA	1377	612	1509	3405	288	822	686
Q0255_mRNA	0	2	0	3	0	0	0
YIL002W-A_mRNA	6422	2450	2232	5655	460	1914	2106
YPR058W_mRNA	1410.82	295.791	1484.1	2519.62	279.572	753.064	596.752
YDL076C_mRNA	1359	437	1379	2285	312	468	422
YDL006W_mRNA	1509	426	941	2178	215	488	416
YBR176W_mRNA	1464	348	1213	1484	124	408	400
YPL004C_mRNA	11902	4407	18159	74588	9051	3681	3316
YNL248C_mRNA	1826	657	3656	4397	377	2094	1626
YGR021W_mRNA	1302	507	1556	1897	196	312	170
YKR085C_mRNA	3517	1205	2713	3484	308	985	929
YLR304C_mRNA	16890	4901	22164	23130	3574	4343	3167
YJR008W_mRNA	2276	531	1914	5522	943	531	467
YKR102W_mRNA	140	0	383	322	40	37	25
YOR121C_mRNA	2289.12	738.624	521.212	2328.8	180.401	165.172	195.814
YPR110C_mRNA	4925	1383	5124	9807	978	3583	3339
YKL217W_mRNA	1590	327	954	1046	236	153	91
YOL106W_mRNA	133.396	72.2216	120.239	196.952	13.0495	26.1876	30.1635
YNR045W_mRNA	621	268	973	1518	256	240	146
YJR023C_mRNA	92.1233	67.3918	98.5935	203.697	16.431	49.1072	60.4927
YMR136W_mRNA	668	378	1134	2566	461	270	180
YIL066W-A_mRNA	1.10858	0	83.817	15.2276	3.87181	13.7617	3.29487
YML091C_mRNA	1084	389	2365	2557	505	509	292
YAL063C-A_mRNA	19	12	24	21	1	13	4
YBR230W-A_mRNA	1772	400	364	3186	323	364	447
YNR051C_mRNA	2920	739	5802	5402	889	1949	975
YER088C-A_mRNA	320.163	177.187	425.246	722.544	73.0296	81.3943	53.5078
YGR097W_mRNA	1613	783	3336	3236	432	674	361
YLL052C_mRNA	46	23	198	228	19	92	84
YMR199W_mRNA	767	382	1901	3349	487	476	260
YOR295W_mRNA	1046	426	894	1452	137	338	254
YIL133C_mRNA	30963	9685	18890	49235	4734	22987	23134
YDL086W_mRNA	9039	2204	5225.01	13230	1472	1763	1480
YGL170C_mRNA	63	80	51	85	4	18	11
YHR106W_mRNA	3279	1033	2820	4037	425	531	567
YCR092C_mRNA	780	448	718	924	136	172	121
YOR203W_mRNA	74	81	13	177	13	12	36
YHR186C_mRNA	923	372	1446	1441	159	319	192
YDR238C_mRNA	4615	1889	6780	8532	957	2110	1769
YMR286W_mRNA	2436	989	1199	3279	317	717	727
YFL034W_mRNA	700	303	1175	1347	189	264	159
YGL166W_mRNA	827.314	146.799	695.494	1022.9	130.807	275.053	281.121
YKR044W_mRNA	830	310	1333	1920	199	474	237
YGL104C_mRNA	917	379	1073	1563	149	250	211
YHL029C_mRNA	579	329	1464	2083	342	313	176
YDR077W_mRNA	48250	23440	187429	158359	28047	21821	7285
YDR381C-A_mRNA	1263	577	665	1073	94	183	182
YHR048W_mRNA	756	330	1038	1000	101	244	156
YJR002W_mRNA	1894	559	2774	4126	407	1098	894
YGR149W_mRNA	1105	444	1688	3099	313	543	408
YJR145C_mRNA	60829.8	20727.1	38652.1	106184	10516.4	34978.2	36528.2
YBR090C_mRNA	326.624	107.906	476.063	1147.44	129.771	272.197	200.103
YIL123W_mRNA	966	1142	3221	6390	1103	1503	492
YHR039C-A_mRNA	25980	9511	8860	32483	2997	10425	11545
YKR080W_mRNA	2431	866	2692	11070	1159	1597	1592
YNL190W_mRNA	2015	1863	9627	8538	823	928	572
YOR132W_mRNA	3265	1116	3481	5861	738	1352	1002
YOR216C_mRNA	1382	592	1354	2881	313	951	673
YBL071C-B_mRNA	1	0	0	2	3	0	1
YHR073W-A_mRNA	0	0	0	0	0	0	0
YPL042C_mRNA	271	79	775	942	167	207	114
YNL194C_mRNA	514	227	639	1446	437	158	81
YKL065W-A_mRNA	567	193	216	216	18	14	15
YPR149W_mRNA	11937	3442	21172	58538	7295	8794	5053
YBR064W_mRNA	10.7385	1.04619	78.8076	31.7298	2.81462	3.06359	1.50086
YIR001C_mRNA	1529	277	1953	4504	600	1243	766
YDL023C_mRNA	164.006	257.15	1020.06	1022.19	342.916	169.37	80.1026
YJR048W_mRNA	1204	535	769	4742	454	908	897
YDL083C_mRNA	30861.6	10485	18659.7	55416.6	5774.71	24813.9	25557
YHR035W_mRNA	157	46	205	411	56	60	38
YOR099W_mRNA	5891	1864	7026	11688	1421	3985	2885
YPL172C_mRNA	501	262	675	925	120	146	163
YPR009W_mRNA	741	188	713	1935	216	693	568
YDR036C_mRNA	4658	1384	5101	3693	462	957	791
YOR001W_mRNA	1833	614	2927	3427	331	738	497
YKL156C-A_mRNA	0	0	0	0	0	0	0
YLR027C_mRNA	25656	7719	19324	25878	3589	5678	5146
YDR057W_mRNA	1123	442	1497	2238	224	477	377
YCR005C_mRNA	3883	1658	4996	23092	3384	3379	2559
YBR044C_mRNA	1370	530	1393	2014	276	413	287
YLR214W_mRNA	6082	2145	6351	699	86	3337	2514
YMR025W_mRNA	250	58	327	612	71	98	63
YCR038W-A_mRNA	0	0	0	0	0	0	0
YMR112C_mRNA	882	301	707	1429	136	482	450
YGR195W_mRNA	2592	973	2284	4944	418	999	893
YER002W_mRNA	3054	1012	1789	5156	410	1606	1819
YAL023C_mRNA	3518	1879	6638	7119	1143	2940	1553
YPL039W_mRNA	841	195	1095	885	119	200	130
YDR513W_mRNA	9181	3052	5755.87	16652	1757	3058	2751
YIL153W_mRNA	666	482	1590	1679	221	227	100
YPR051W_mRNA	1997.41	874.44	1216.96	2392.39	172.182	625.374	637.052
YCL034W_mRNA	3655	888	3256	5738	660	732	611
YKR068C_mRNA	2904	841	2649	3483	335	898	876
YAL062W_mRNA	5155	1377	3255	2591	362	180	118
YDR487C_mRNA	7873	2698	6255	11715	1144	4093	3969
YML127W_mRNA	1752	592	2582	2788	410	785	566
YNL080C_mRNA	1518	530	2253	3478	407	1003	605
YCL026C-B_mRNA	1153	813	1390	1884	186	247	188
YDR066C_mRNA	975	263	508	1266	124	261	248
YPR134W_mRNA	1869	680	1457	3054	275	456	347
YIR002C_mRNA	1519	482	1746	1833	218	451	400
YKR027W_mRNA	779	286	1325	1658	208	365	271
YBL068W_mRNA	2298	777	2092	4158	333	1353	1224
YNR005C_mRNA	6.34719	0	78.4804	42.4709	32.2215	19.2417	10.7405
YLL062C_mRNA	480	252	756	974	130	161	158
YML005W_mRNA	788	288	822	1182	133	323	229
YGR250C_mRNA	2164	988	4635	6600	1361	1337	769
YLR378C_mRNA	4298.08	2145.62	7786.39	9457.88	1339.85	2287.67	1136.88
YJR009C_mRNA	138361	44694.2	134324	128422	10747.7	57786.4	55758.6
YJL222W-A_mRNA	4.39784	0	14.3472	8.98545	0	3.08464	0
YGL155W_mRNA	1441	496	1691	2907	341	735	597
YGL216W_mRNA	927	480	1643.74	1530.81	182	192.673	69
YOR009W_mRNA	909	1599	3236	698	109	114	28
YCR020W-B_mRNA	339	51	314	476	72	181	153
YJL173C_mRNA	4531	1342	1865	3181	379	1510	1266
YKL081W_mRNA	20912	6715	25475	44997.7	5552	17122	12886
YFL012W-A_mRNA	0	0	1.0176	15.4542	5	3.04978	1
YPR118W_mRNA	3794	1383	3020	5532	534	2857	2768
YNR064C_mRNA	310	75	230	279	24	76	58
YLR023C_mRNA	868	299	1762	2960	400	264	199
YBR216C_mRNA	576	289	1239	1429	199	315	223
YKR022C_mRNA	2148	556	2023	2732	292	659	604
YLR425W_mRNA	716	220	643	1363	189	191	116
YMR160W_mRNA	799	253	933	823	124	208	126
YDR352W_mRNA	978	185	1303	2119	205	580	388
YJR014W_mRNA	10414	3703	5884	14034	1446	4213	3940
YOR204W_mRNA	707	493	3586	2266	356	709	341
YFL024C_mRNA	578	76	1507	1723	305	332	190
YOR209C_mRNA	6113	2333	6359	17109	1821	5583	5388
YDR278C_mRNA	5	40	14	15	2	0	0
YIL108W_mRNA	736	613	1755	1079	165	252	162
YHR165C_mRNA	952.076	625.507	1300.21	1420.28	256.202	363.294	262
YNL145W_mRNA	61	44	50	130	14	21	13
YMR046W-A_mRNA	6106.82	2381.36	3058.09	4736.42	381.514	1217.85	1562.45
YNR068C_mRNA	693	332	923	464	39	90	75
YKL083W_mRNA	1453.77	541.583	796.298	1430.46	107.082	328.786	385.446
YHL006C_mRNA	526	116	304	461	47	162	114
YGR029W_mRNA	3865	1137	2186	4357	454	972	993
YHL025W_mRNA	2499	1097	2266	5433	651	748	587
YGL125W_mRNA	1157	913	1736	1701	368	307	171
YJR135W-A_mRNA	3018	1181	1657	2710	226	905	1015
YIR023C-A_mRNA	501.294	179.664	415.769	560.84	39.5496	100.027	75.1505
YGR038W_mRNA	2384	870	1665	2889	339	917	752
YGR008C_mRNA	16860	4403	6835	44540	4239	4689	4989
YPR019W_mRNA	1209	697	1871	2025	248	435	374
YEL062W_mRNA	713	369	879	1323	199	265	173
YNL323W_mRNA	2175	704	2365	2880	302	858	779
YNL003C_mRNA	1401	428	1329	2642	285	489	407
YCR094W_mRNA	2156	537	2223	3211	351	864	746
YJR045C_mRNA	19157	6671	42551	27453	4690	4746	2937
YPL213W_mRNA	1360	424	1084	1949	205	419	360
YBR271W_mRNA	956	340	1015	1198	87	357	336
YDR079C-A_mRNA	977	275	461	922	67	314	335
YNL199C_mRNA	1420	695	1720	2317	358	370	298
YHR172W_mRNA	121	116	434	606	65	152	63
YEL074W_mRNA	405	76	544	605	67	126	86
YNL048W_mRNA	1360	487	1697	2155	190	525	441
YDR204W_mRNA	4892	1219	2987	6594	721	972	973
YHR002W_mRNA	263	85	322	711	118	94	88
YJL176C_mRNA	958.691	280	1753.59	2289.9	371.935	367.651	239.567
YJL193W_mRNA	244	127	516	831	72	184	102
YOR284W_mRNA	455	123	467	719	111	230	156
YHR016C_mRNA	3127	957	2949	5241	718	606	531
YFL013C_mRNA	386.69	64.8632	1379.46	1538.97	341.359	482.805	249.154
YJR128W_mRNA	30	8	5	33.4842	2	0	4
YPR121W_mRNA	275	100	541	771	97	95	79
YER142C_mRNA	5443	1204	2817	1662	185	606	604
YGR248W_mRNA	12054	2544	5911	16384	1771	798	769
YPL054W_mRNA	411	119	666	1140	313	68	51
YDL247W-A_mRNA	52	7	88	22	8	9	10
YIL067C_mRNA	936.891	393	1032.18	1090.77	144.128	351.238	257.705
YDL024C_mRNA	657	161	740	423	64	71	55
YGL094C_mRNA	2209	575	2332	2485	314	675	467
YGR131W_mRNA	483	159	301	252	28	167	117
YKL198C_mRNA	834	403	1257	1240	207	239	137
YCL028W_mRNA	3513	1223	4417	7276	1155	2004	1191
YOR036W_mRNA	2566	723	2298	5768	659	1160	992
YLR073C_mRNA	931	266	1131	2065	222	414	249
YER035W_mRNA	4409	1360	3359	4506	625	615	698
YBR084W_mRNA	2449	1300	3188	4923	579	2152	1699
YHR079C_mRNA	555	243	1299	1388	204	321	175
YHR169W_mRNA	1112	376	1833	1669	144	511	362
YNL072W_mRNA	798	261	801	1532	164	255	143
YAL026C_mRNA	574.075	341.412	1415.58	1352.94	242.858	432.326	287.259
YAL014C_mRNA	1451	499	1910	3140	350	532	420
YGR163W_mRNA	2972	997	2021	5117	583	812	771
YHR054C_mRNA	2518.15	896.378	2381.55	1545.77	62.8222	302.281	343.916
YPL123C_mRNA	2012	477	1856	4428	493	651	628
YDR109C_mRNA	521	275	582	682	71	166	81
YJL159W_mRNA	12446.6	8825.15	63234.5	80484.5	10477.5	6089.49	3776.36
YIR019C_mRNA	87	331	583	129	23	52	13
YOR154W_mRNA	557	144	978	1487	148	444	247
YFL046W_mRNA	1940	361	934	2500	276	629	630
YDR466W_mRNA	304.961	61.8747	1318.78	1323.27	286.705	348.42	120.655
YLL008W_mRNA	1201	459	2501	2106	181	793	505
YMR096W_mRNA	1671	451	1309	2397	243	170	137
YLL063C_mRNA	365	168	694	788	69	125	111
YLR449W_mRNA	5697	1767	4994	10966	1222	4802	4380
YBR065C_mRNA	271	39	643	568	105	169	90
YNL224C_mRNA	974	376	1019	1343	184	337	289
YGR125W_mRNA	2006	767	2081	3877	393	582	473
YOR048C_mRNA	2087	706	3097	2133	288	621	467
YPL144W_mRNA	968	359	570	1190	101	304	204
YBR245C_mRNA	1833	777	2435	3269	354	560	521
YKR007W_mRNA	2539	954	1885	4007	328	833	723
YML133C_mRNA	12.1447	0	204.678	127.379	64.3237	92.2214	20.4688
YOL073C_mRNA	1562	541	1456	3698	385	705	466
YPR036W-A_mRNA	11612	4127	12697	55742	4685	8084	6166
YLL046C_mRNA	46.6195	52.7082	24.2097	5.39255	2	6.0217	0
YMR246W_mRNA	5722	2867	11137	9246	806	2570	1933
YOL152W_mRNA	1121	404	1704	427	46	806	431
YDR427W_mRNA	6332	1773	6228	6002	628	2616	2310
YMR052C-A_mRNA	308.726	83.6117	298.947	288.724	26.7527	52.7277	46.1401
YER145C_mRNA	3179	1767	4887	14123	927	1451	1032
YDL044C_mRNA	802	279	954	1263	169	251	208
YJL030W_mRNA	1097	240	943	1808	263	704	418
YLR089C_mRNA	4886	2198	5468	8365	1115	1402	981
YJL047C_mRNA	991	300	1073	1582	201	315	239
YNL067W-A_mRNA	0	0	0	4	0	0	0
YOL101C_mRNA	575	388	618	989	79	365	292
YOR085W_mRNA	2685	1121	3970	5567	734	2850	1318
YDL079C_mRNA	1563	510	1232	1599	307	252	167
YBR085W_mRNA	378	305	587	352	25	215	233
YER176W_mRNA	1194	484	1579	2247	244	457	321
YJL194W_mRNA	132.203	25	210.588	261.007	29.3348	42.4777	35.3883
YPL140C_mRNA	1177	374	1063	1559	202	290	208
YOR227W_mRNA	2473	889	3151	3161	420	496	364
YER071C_mRNA	1285	320	886	1464	116	536	503
YGR279C_mRNA	12552	3599	23052	31520	4283	4157	2477
YPL202C_mRNA	924	173	2045	1773	276	428	240
YGL022W_mRNA	4733	1571	5754	8127	1055	2666	1744
YCL029C_mRNA	703	199	1426	2110	234	547	395
YMR120C_mRNA	4847	3991	10776	56562	6578	2494	1748
YPL114W_mRNA	185.739	38.2257	72.7575	180.7	24.0298	23.9132	14.443
YMR052W_mRNA	217.643	109.388	476.436	522.075	91	125.059	83.8599
YOR159C_mRNA	1047	279	808	1766	152	474	417
YLR020C_mRNA	1300	503	1719	1864	215	715	523
YML100W-A_mRNA	59	9	35	63	8	9	18
YBR059C_mRNA	2012	891	3071	2769	477	728	453
YML049C_mRNA	1640	551	2029	1487	196	343	255
YKR078W_mRNA	733	287	1001	1241	136	320	210
YDR193W_mRNA	12.7259	0	66.5171	55.5985	17.8727	23.9796	8.95559
YOR146W_mRNA	149.819	43.5838	211.856	461.495	39.3454	156.472	79.9961
YOR372C_mRNA	210.772	260.408	1205.36	896.438	208.474	174.815	34.2716
YJL195C_mRNA	3.79702	0	23.4119	15.9927	3.66518	4.5223	1.6117
YGR271W_mRNA	917	456	1253	1127	137	332	240
YNR032W_mRNA	1068	404	1023	1883	235	418	357
YGL025C_mRNA	508.223	237.662	884.767	1476.43	210.762	203.239	88
YIL028W_mRNA	4	0	27	70	12	30	5
YLR190W_mRNA	787	272	2553	2634	409	793	446
YIL134W_mRNA	668	246	632	849	72	183	209
YDR305C_mRNA	1443	510	1210	2286	193	428	380
YLR045C_mRNA	572	324	867	1236	183	352	142
YLR285W_mRNA	1578	359	1441	2280	245	1028	905
YDR377W_mRNA	2865	667	2293	13314	1404	1549	1564
YJR108W_mRNA	75	0	48	144	25	29	11
YKR001C_mRNA	5245	1972	6030	8081	976	2775	2309
YAL034C-B_mRNA	105	63	67.4517	68.9968	2.07807	17.6335	18.7057
YAR035W_mRNA	707	188	1023	908	173	64	40
YHR065C_mRNA	2957	1048	2867	3598	296	917	830
YBR068C_mRNA	2597	1157	5203	3141	613	1331	712
YMR065W_mRNA	219	46	410	827	113	83	67
YBR285W_mRNA	949	207	779	1938	256	111	88
YOR112W_mRNA	1017	339	1224	1615	208	340	197
YMR098C_mRNA	918	491	1204	1700	197	443	280
YCR086W_mRNA	1308	368	895	954	108	270	182
YMR302C_mRNA	2651	757	2744	3348	391	445	359
YHR088W_mRNA	2536	1091	2263	3201	262	1012	902
YLR322W_mRNA	29.555	14	136.221	66.4482	26.6339	31.6981	9.9537
YGL176C_mRNA	403	162	931	933	162	218	148
YDR219C_mRNA	664	134	1280	2163	383	395	252
YFR014C_mRNA	1873	929	2032	5398	862	790	721
YGR031W_mRNA	1365	299	1014	1924	276	369	287
YER150W_mRNA	27106	6429	16384	54788	4814	2696	2750
YBR041W_mRNA	2564	812	2965	5125	550	1349	1045
YLR276C_mRNA	3510	1163	4199	7311	553	2317	1902
YDR416W_mRNA	846	377	1220	1342	164	282	202
YBR252W_mRNA	3306	984	1686	3668	336	1571	1491
YMR075C-A_mRNA	360.874	130.172	259.787	371.479	35.6258	67.1642	77.7705
YOR387C_mRNA	271	102	281	325	29	41	35
YLR346C_mRNA	1391	357	929	191	31	122	198
YER177W_mRNA	34130.8	9230	42254	89431	11733.8	18675.4	11532
YKR025W_mRNA	2928	1045	2164	3518	347	951	788
YBL082C_mRNA	827.902	316.071	1799.49	1636.09	223.753	571.213	318.394
YGL102C_mRNA	24200.3	11661.5	7738.24	29460.4	2086.59	8595.77	10975.9
YBL002W_mRNA	8689	3261.29	7413	34496.6	3730	8966	5352
YGR182C_mRNA	2585.45	939.538	1362.35	5269.74	491	632	515
YOR229W_mRNA	504	245	885	1160	109	232	184
YML060W_mRNA	617	275	807	731	91	233	194
YDR365C_mRNA	3665	1575	6579	9301	934	2087	1583
YLR156W_mRNA	61.242	17.4278	99.0347	227.167	30.8831	8.85174	2.81492
YNL206C_mRNA	3096	860	2324	4580	503	1147	909
YGR025W_mRNA	6	40	121	171	15	41	31
YPL045W_mRNA	1073	378	1582	1764	222	422	312
YGL113W_mRNA	316	113	740	946	152	279	147
YMR080C_mRNA	1440	826	3417	3270	395	876	569
YBL098W_mRNA	2062	785	2014	3396	361	443	482
YMR156C_mRNA	768	321	497	1069	112	240	185
YDL233W_mRNA	809	216	736	1217	232	290	238
YPL267W_mRNA	660	107	616	1071	123	234	129
YGR188C_mRNA	379	107	499	453	56	96	46
YLR135W_mRNA	766	195	788	1110	154	265	132
YNR062C_mRNA	60	12	260	235	38	73	33
YIL159W_mRNA	860	223	516	457	58	95	64
YGL162W_mRNA	312	107	1007	1507	216	81	48
YPL133C_mRNA	915	398	1036	1690	196	238	132
YNL203C_mRNA	76.4602	23.4793	204.217	158.157	23.3208	12.4368	11.6094
YKL124W_mRNA	419.65	188.043	850.949	1044.27	186.854	158.28	107.167
YLR261C_mRNA	965.052	285.587	842.571	1675.61	150.515	339.148	366.372
YCR006C_mRNA	10	0	74	37	8	17	9
YMR294W_mRNA	661	135	647	1410	171	294	202
YOR068C_mRNA	0	19.3929	0	0	0	0	0
YNL273W_mRNA	913	564	1148	765	112	203	142
YIL011W_mRNA	1196	889	2727	606	83	291	183
YOR376W-A_mRNA	35	10	146	110	15	17	14
YCR083W_mRNA	4086	916	2226	3530	295	809	910
YGL084C_mRNA	1835	776	2312	2780	335	799	598
YCL039W_mRNA	965	458	1470	1791	308	271	175
YFL041W-A_mRNA	232	149	99	342	27	49	39
YDR287W_mRNA	2370	752	1530	3220	365	440	517
YOL050C_mRNA	172.314	126.519	170.842	443.696	26.4157	33.8662	45.1943
YLL066C_mRNA	117.702	58.113	986.266	389.887	130.645	142.914	76.6306
YFR055W_mRNA	905.699	353	1321.48	1000.75	109.585	1181.39	1065.98
YFR013W_mRNA	1565	524	2357	2549	304	572	426
YOR342C_mRNA	1161	639	1898	5506	532	882	518
YER123W_mRNA	317	122	1265	1333	208	330	200
YBR117C_mRNA	1530.17	495.846	2312.59	865.768	138.62	93.2218	39.5524
YLR077W_mRNA	1407	611	1802	1896	208	436	354
YOL035C_mRNA	1003.14	426.397	677.646	639.864	61.2825	91.1521	99.518
YHR093W_mRNA	11	9	63	45	13	9	5
YEL018W_mRNA	886.805	250	822.193	2055.69	210.429	420.882	356.472
YKR095W_mRNA	3067	820	4066	4725	677	1453	938
YOR251C_mRNA	3905	1039	2538	5870	560	1122	1213
YBR214W_mRNA	2544	1501	5783	6670	1554	634	397
YOR041C_mRNA	183.981	23.7464	330.533	658.268	160.954	83.4508	41.3352
YDR448W_mRNA	1434	228	1230	2591	387	467	361
YPL263C_mRNA	2838	1111	2954	4291	404	1232	1170
YDR180W_mRNA	325	175	404	502	50	147	96
YER116C_mRNA	639	119	1307	1147	172	351	183
YPL097W_mRNA	560	253	955	813	71	185	128
YPR130C_mRNA	1551.17	441.32	276.415	1692.48	108.174	239.518	375.487
YOR130C_mRNA	967	368	805	2120	190	383	349
YGL196W_mRNA	1734	600	1907	4173	466	819	629
YCL037C_mRNA	55	27	181	270	45	40	35
YDR294C_mRNA	4381	1794	4323	5793	628	1541	1101
YMR167W_mRNA	508	211	866	1240	150	276	180
YNL213C_mRNA	1709	551	1485	1721	172	459	358
YBR169C_mRNA	8046	2349	10339	15764	2215	1327	1302
YNL055C_mRNA	26717	7676	24260	112516	13007	13219	10363
YDR198C_mRNA	446	216	856	1157	107	250	177
YKL129C_mRNA	1038	499	1904	2098	353	387	180
YER043C_mRNA	8391	5187	17983	38740	5035	7477	4843
YGR230W_mRNA	912	197	580	1276	131	286	271
YNL170W_mRNA	316.488	99.9339	210.942	350.866	23.5808	34.3667	54.3021
YGR084C_mRNA	1427	675	2030	2093	245	550	334
YKL100C_mRNA	2919	1060	3922	7490	926	1372	1073
YIL110W_mRNA	748	309	1172	1863	195	645	416
YOR119C_mRNA	771	254	1551	1711	192	427	298
YAL010C_mRNA	619	278	1038	1271	164	396	231
YGL222C_mRNA	1858	324	1162	4114	667	555	426
YJL199C_mRNA	1000	279	617	908	89	60	85
YHL036W_mRNA	353	227	740	492	51	196	205
YKL041W_mRNA	2625	1223	1744	3152	335	759	816
YDL163W_mRNA	0	0	22.0139	3.60654	1.4022	6.95055	1.27896
YLR144C_mRNA	842	446	1248	1253	198	296	202
YIL131C_mRNA	1136	449	1471	1514	212	583	311
YHR100C_mRNA	1282	508	872	1733	179	518	478
YNR013C_mRNA	1516	1277	3708	3751	443	777	448
YLR414C_mRNA	4326	1692	3607	9626	1301	3483	2879
YOL166C_mRNA	15	1	3	6	0	1	0
YJL216C_mRNA	142	97	305	455	59	57	38
YHR105W_mRNA	88	55	350	322	70	94	56
YLR030W_mRNA	290	123	592	478	42	83	46
YMR242W-A_mRNA	19	0	9	34	3	15	11
YOR008C_mRNA	1432	654	2857	6618	876	1210	754
YDL119C_mRNA	460.22	205.696	699.034	905.603	128.454	284.111	215.643
YHR056C_mRNA	505.855	182.622	1308.48	1141.72	234.244	458.783	144.084
YAL042W_mRNA	6149.51	2073.59	5881.8	7271.63	957.062	2859.59	2151.47
YFR049W_mRNA	3331	1140	1854	7887	740	1031	1067
YMR079W_mRNA	2139	887	2351	5012	523	1281	1046
YOL011W_mRNA	614	427	1745	2185	342	453	192
YNL269W_mRNA	38	9	13	37	3	9	2
YKL221W_mRNA	431	64	331	188	28	69	29
YBR207W_mRNA	2430	533	2745	5252	556	718	607
YKL031W_mRNA	68	10	53	83	8	16	8
YBR155W_mRNA	3094	831	2646	2816	251	1324	1151
YGR166W_mRNA	903	352	978	1724	193	523	291
YDR501W_mRNA	316	79	495	721	85	139	63
YKR074W_mRNA	2668	685	2308	6334	556	1814	1682
YFL050C_mRNA	405	343	1290	820	135	150	68
YDL214C_mRNA	261	111	414	439	93	32	28
YGR122C-A_mRNA	22.3926	13.722	69.1374	34.3623	19.6238	7.5596	4.25329
YEL004W_mRNA	381	122	744	850	100	278	152
YER141W_mRNA	4047	1479	5349	7056	989	1798	1379
YPR177C_mRNA	28.8219	0	63.9702	57.1148	16.3404	15.896	15.7297
YOR248W_mRNA	3002.83	1383.68	3252.75	16148.8	1665.12	2069.7	1206.79
YHR135C_mRNA	2064	937	4704	6302	1029	1096	478
YKL138C_mRNA	3365	979	2261	2509	226	743	687
YJL011C_mRNA	862	316	484	975	91	388	346
YAL038W_mRNA	65739.4	17754.8	174327	229896	37642.9	68918.1	39624.3
YGR152C_mRNA	796.778	190.472	1037.32	1864.14	245.129	824.232	601.011
YOR202W_mRNA	3439	1188	2205	12000	990	1371	1492
YKL063C_mRNA	2359	787	2513	2921	356	1288	786
YNR020C_mRNA	1684	521	874	1403	136	145	195
YOR266W_mRNA	526	224	1112	1147	150	260	215
YPR124W_mRNA	6338.82	1357.84	9533.09	1402.39	171.678	3584.11	2571.85
YDR264C_mRNA	3459	955	5284	5905	723	1522	896
YIL128W_mRNA	551	304	1283	1225	168	285	178
YOR140W_mRNA	205.182	22.7392	887.973	444.78	109.841	63.9687	26
YDR343C_mRNA	7960	2758.26	8057	44817.8	7902.98	1531.32	788.545
YNL041C_mRNA	678	256	1627	1349	225	463	238
YPR157W_mRNA	142	108	170	1296	96	108	98
YJR060W_mRNA	524	266	1402	1675	219	422	246
YAR003W_mRNA	647	193	968	1511	166	361	232
YGL210W_mRNA	1404	492	1661	2435	267	660	482
YJR119C_mRNA	697	243	1087	879	146	102	53
YDR373W_mRNA	4491	1606	2850	5048	360	1252	1424
YPR004C_mRNA	3040	1139	3251	7055	756	1126	957
YPR080W_mRNA	219115	90895.3	220332	269474	33387	83722	77539.7
YOR004W_mRNA	1618	610	1731	3160	282	598	580
YPL162C_mRNA	194	52	565	789	115	230	128
YBL106C_mRNA	594	197	726	762	87	157	119
YPL200W_mRNA	29	10	1	38	0	2	3
YPR057W_mRNA	1786	712	1509	2843	290	380	337
YBR237W_mRNA	986	408	999	1527	196	233	258
YIL064W_mRNA	1862	639	1177	1904	160	796	939
YMR275C_mRNA	1579	658	2141	1318	241	312	192
YDR354W_mRNA	2030	632	1840	4624	451	805	750
YNL234W_mRNA	1711	511	2710	1751	210	270	193
YOR308C_mRNA	388	151	484	765	106	206	125
YDR246W_mRNA	2609	726	2449	3970	549	1016	790
YMR100W_mRNA	628	200	862	936	98	260	205
YPR100W_mRNA	3369.4	1062.54	1766.97	2442.3	204.24	563.75	679.835
YDR428C_mRNA	1142	437	1017	1920	193	825	626
YJR092W_mRNA	821	291	1392	976	183	309	216
YIL071C_mRNA	199.113	109.421	457.422	538.274	88.9573	111.007	89.0205
YJL051W_mRNA	989	462	1407	938	129	343	202
YHR180W_mRNA	648	244	543	624	78	95	77
YGR265W_mRNA	25.1386	34.3914	139.435	82.8298	18.1749	47.2063	18.1166
YOR032C_mRNA	382	169	854	584	95	92	59
YLR301W_mRNA	11531	4232	6728	7836	733	4260	4784
YCL004W_mRNA	529	129	1347	1128	171	277	176
YDR157W_mRNA	167	71	99	346	19	19	51
YDR316W_mRNA	1571	434	1640	1749	187	319	315
YJR071W_mRNA	226.272	88.3843	711.129	624.838	72.2674	331.858	176.593
YGR157W_mRNA	6355	2197	5780	10526	1097	2588	2550
YNL165W_mRNA	840	184	981	1163	124	322	180
YPR033C_mRNA	8194	3472	8541	16108	1679	4449	3921
YDL142C_mRNA	988	335	918	2525	291	345	335
YNL116W_mRNA	1125	404	2078	2704	322	165	71
YKL024C_mRNA	7110	2282	4509	6893	652	2532	2691
YLR252W_mRNA	1024.06	592	516.138	1804.72	167.662	176.605	158.602
YLR427W_mRNA	1560	515	1929	2498	272	722	511
YGL240W_mRNA	92	52	260	193	22	70	51
YPR174C_mRNA	315	73	643	498	103	205	87
YNL008C_mRNA	2480	650	2207	2845	292	740	607
YGR085C_mRNA	32244.1	9721.45	20222.2	58501.8	5248.48	23488.7	22498.3
YJR115W_mRNA	2854	9642	4265	845	76	333	162
YLR200W_mRNA	2648	747	1690	3224	337	1533	1345
YPR151C_mRNA	206.804	39.0283	138.115	298.034	29.1541	16.0704	17.8256
YDR253C_mRNA	645	339	684	1493	179	147	129
YDL112W_mRNA	1176	398	1501	1276	157	549	453
YGR237C_mRNA	1769	430	2311	3367	675	1090	624
YNL309W_mRNA	429	225	1171	1072	192	134	61
YNR015W_mRNA	1453	384	1685	2356	273	510	330
YKL086W_mRNA	1672	705	1403	699	73	54	41
YNR075W_mRNA	77	110	435	262	39	151	56
YLR150W_mRNA	70532	18945	51482	110904	12986	45691	44298
YDR545W_mRNA	1246.31	408.809	2827.29	3122.98	547.398	803.866	368.99
YHR086W_mRNA	450	179	1107	1050	169	202	128
YPR180W_mRNA	1701	432	1357	2968	429	809	688
YBR193C_mRNA	1102	379	976	2268	224	539	486
YLL021W_mRNA	1534	665	2930	1997	318	784	395
YCL076W_mRNA	0	0	0	0	0	0	0
YCR011C_mRNA	3498	1311	3722	3951	578	965	714
YGL146C_mRNA	201	49	225	363	68	49	25
YDL187C_mRNA	15.4726	14.0096	20.6757	36.9505	7.03312	2.80227	1.39052
YAL045C_mRNA	232.573	161.153	301.09	395.147	47.8922	125.827	122.967
YGL153W_mRNA	603.15	283.915	1070	2088.28	288.699	439.296	326.412
YJL010C_mRNA	1957	636	2135	2971	208	783	710
YDL138W_mRNA	400	257	949	988	145	185	85
YFR044C_mRNA	8836	2615	7736	13773	1671	5200	4632
YBR149W_mRNA	14464	3775	11265	27732	2954	4521	4227
YER170W_mRNA	513	142	754	866	107	223	189
YJL084C_mRNA	1329	629	1842	2630	339	256	182
YCL054W-A_mRNA	1	0	3	0	0	2	0
YDR528W_mRNA	741	277	1656	523	89	185	92
YKL073W_mRNA	2333	1000	2926	2811	357	1188	842
YCR020C_mRNA	722	276	497	627	51	123	81
YNL025C_mRNA	324	206	1337	1201	175	292	166
YHR146W_mRNA	6861	1163	7733	13052	2257	4034	2481
YHR195W_mRNA	1800	570	1949	4371	693	793	614
YCL065W_mRNA	31.9555	0	0	0	0	0	0
YKR006C_mRNA	3252	1151	2922	3454	370	1124	948
YGR075C_mRNA	542	217	386	961	106	246	262
YMR030W-A_mRNA	15	13	3	17	0	5	5
YOR311C_mRNA	1690	592	1855	2571	267	891	645
YDR284C_mRNA	3355	1073	2618	6092	550	1185	1142
YDR050C_mRNA	216642	70361	108529	270776	23644	77488	89757
YMR161W_mRNA	739	371	1533	1913	269	607	436
YNL058C_mRNA	1573.87	644.517	1410.08	3535.46	432.256	1017.98	962.07
YER047C_mRNA	328.877	158.832	1289.42	1185.92	240.793	164.395	97.6798
YDL010W_mRNA	1901.92	404.411	1602.68	2787.68	309.084	807.387	644.264
YNL313C_mRNA	1320	476	2138	1889	182	433	306
YDL065C_mRNA	4045	1251	2942	4456	494	1230	865
YDR349C_mRNA	2654	702	4658	3520	511	1305	775
YKL034W_mRNA	2204	680	2814	2694	371	634	354
YLR078C_mRNA	1966	680	1387	2555	260	642	608
YFR032C-B_mRNA	19	16	19	38	5	22	21
YBR013C_mRNA	705	270	705	484	45	122	116
YLR153C_mRNA	3972	4725	11510	12600	2167	3332	2217
YKL118W_mRNA	66.2441	20	124.093	106.896	7	47.5396	44
YDL098C_mRNA	1046	300	642	1004	97	266	234
YMR183C_mRNA	2828	723	4202	7687	1013	2503	1851
YOL019W_mRNA	180	321	1053	1547	195	372	106
YHR119W_mRNA	1993	757	1996	2181	230	491	373
YLR404W_mRNA	388	95	585	1178	100	266	205
YLR014C_mRNA	370	179	843	587	54	146	75
YDL234C_mRNA	1910	636	1979	2395	627	1688	1238
YNL122C_mRNA	1188	306	806	1545	178	379	347
YFR034W-A_mRNA	22.8634	7.1893	0	69.2092	16.9588	8.71747	3.29261
YPL210C_mRNA	2368	902	3223	5595	632	1381	978
YML021C_mRNA	1408	504	1488	1478	147	695	524
YOL138C_mRNA	865.465	332.148	1271	1268	186	227	129
Q0140_mRNA	10	44	2	2	0	2	2
YER132C_mRNA	548	252	1042	765	101	270	142
YCL057W_mRNA	5092	2018	6729	5184	647	1209	969
YDR118W_mRNA	305	90	670	620.798	63	135	70
YLL005C_mRNA	747	383	1004	1278	139	199	192
YEL068C_mRNA	1118	182	945	1675	150	631	464
YKL104C_mRNA	3907	1392	7247	6614	889	1721	1133
YBL063W_mRNA	777	183	983	1061	144	225	140
YDR118W-A_mRNA	79	21	10	53.2019	6	7	6
YOL151W_mRNA	7338.17	2164.44	9589.41	4480.79	447.67	1827.22	1252.72
YBL029C-A_mRNA	1166	288	997	4917	616	620	495
YDR159W_mRNA	934	527	1419	1876	223	390	244
YER080W_mRNA	4261.63	1360.52	4932.12	7385.92	874.515	2252.11	1892.36
YHR033W_mRNA	964	220	1656	737	126	87	18
YER052C_mRNA	3003	1296	5997	12606	1009	2206	1639
YCL069W_mRNA	8.27458	0	0	0	0	0	0
YML074C_mRNA	32273	9839	15630	33294	3836	10533	9752
YJR030C_mRNA	648	200	658	752	88	172	86
YDR111C_mRNA	1309.76	380	1173.85	1683.06	205.671	447.847	428.957
YDR128W_mRNA	1726	600	1558	2026	287	417	298
YJL119C_mRNA	76.9701	0	80.8712	58.5171	6.22495	33.9104	26.4405
YJL221C_mRNA	237.184	69.0237	226.482	162.077	23.956	39.4468	33.3419
YIL147C_mRNA	842	226	1480	1290	206	470	215
YIL149C_mRNA	1257	574	2468	3037	405	874	471
YOR330C_mRNA	584	264	1236	1571	257	268	214
YPL155C_mRNA	494	205	877	847	152	203	94
YGL169W_mRNA	1772	672	1838	1590	163	565	509
YBR147W_mRNA	654	315	802	2361	326	169	137
YGR187C_mRNA	1769	383	1810	3757	284	1181	1171
YLR262C_mRNA	816.948	279.413	861.429	1782.39	172.485	555.852	460.628
YDL034W_mRNA	0	0	25.2157	18.5741	11.4244	14.1407	3.22519
YER070W_mRNA	2401	1772	6302	4788	555	1047	348
YJR140C_mRNA	930.237	274.129	1233.56	974.622	131.984	253.93	176.404
YPL225W_mRNA	9466	2644	5650	14462	1410	4594	4522
YPL081W_mRNA	7805.62	2141.94	5200.33	20914.7	1318.34	3009.07	3044.24
YGL167C_mRNA	1169.05	550.193	3033.81	3047.47	387.594	934.485	645.675
YGR050C_mRNA	458	148	172	725	54	156	132
YJR161C_mRNA	361.562	249.181	1454.85	1171.32	234.371	481.239	259.984
YOR379C_mRNA	62.9029	3.49575	0	34.401	1.8805	3.98655	12.1598
YBR246W_mRNA	2579	838	2565	4736	493	1167	945
YLR296W_mRNA	1	0	16	35	8	3	2
YPL266W_mRNA	4268	1861	3392	4120	441	1848	1471
YMR157C_mRNA	1664	596	1389	2052	218	433	445
YBR002C_mRNA	911	333	1367	2205	237	420	397
YLR234W_mRNA	106	62	192	171.951	22	28.5369	16.089
YMR110C_mRNA	3261	1009	4202	7108	1093	1281	985
YGR035W-A_mRNA	687	360	468	787	62	171	116
YGR217W_mRNA	483	196	534	640	84	209	162
YKL191W_mRNA	2456	866	2589	2832	366	905	750
YDR065W_mRNA	338	82	608	601	53	217	92
YHR024C_mRNA	1471	399	2021	2423	315	500	370
YKR042W_mRNA	12210	4470	37276	34892	5688	5463	2863
YHL043W_mRNA	332	172	390	666	48	122	88
YLR096W_mRNA	650	323	1488	1299	188	270	154
YOR142W_mRNA	10359	2995	7501	21220	2308	2799	2961
YGR068C_mRNA	161	193	477	631	118	113	35
Q0075_mRNA	0	0	0	0	0	0	1
YGR296W_mRNA	270.626	190.753	474.494	698.572	82.2223	152.591	84.2952
YHL039W_mRNA	898	328	1836	1688	128	598	437
YGR177C_mRNA	238.274	297.801	689.744	379.129	26.7376	269.191	176.184
YLR271W_mRNA	691	291	647	1652	197	234	231
YOR268C_mRNA	17	0	53	51	5	21	17
YBR023C_mRNA	938	382	1964	2083	256	548	320
YPR002W_mRNA	709	118	449	403	103	84	59
YDL004W_mRNA	5367	1237	3880	24853	2672	3382	3038
YDR024W_mRNA	9	33	10	14	1	3	1
YJL136C_mRNA	40170.4	11350.7	16951.9	48173.6	4757.66	25402.2	27831.7
YLR033W_mRNA	1119	458	1418	3369	354	594	533
YPL127C_mRNA	1710	680	2607	7909	1158	958	547
YBL088C_mRNA	1067	334	1091	1649	209	363	234
YEL007W_mRNA	1313.57	648.845	3459.33	2761.06	447	638	222
YBL064C_mRNA	15790	4398	9760	14805	1385	1679	1697
YDL171C_mRNA	1292	1043	2152	3199	464	576	576
YKR013W_mRNA	3306.97	1118.18	6224.37	10747.1	2040.62	2328.97	889.5
YBL007C_mRNA	1501	730	2530	4284	725	1033	567
YDR083W_mRNA	2494	897	2479	4164	297	1197	1231
YNL094W_mRNA	3749	1152	4216	3471	463	746	497
YOR017W_mRNA	469	246	827	1089	139	239	158
YDR457W_mRNA	2473	739	1973	2773	403	872	716
YOR394W_mRNA	63.7871	31.3948	64.5547	56.2588	6.67131	4.14274	2.5
YER068C-A_mRNA	1.0159	21	43.9358	101.565	26.5608	7.7287	0
YDR014W_mRNA	120	62	579	375	65	129	74
YMR097C_mRNA	1905	711	1610	2787	319	708	539
YKR101W_mRNA	647	242	777	902	104	140	105
YMR111C_mRNA	318	73	881	787	137	232	115
YLR278C_mRNA	3436	964	3815	4089	599	917	513
YPR108W_mRNA	8048	2332	9176	6969	865	2981	2217
YOL134C_mRNA	296.584	71.0072	279.908	375.408	48.619	136.988	87.7331
YDR206W_mRNA	1228	363	1983	2241	271	601	326
YJL146W_mRNA	899	458	1486	1929	236	330	253
YDR478W_mRNA	644	251	454	835	78	218	175
YOR002W_mRNA	2056	876	2816	3819	369	1178	847
YKL039W_mRNA	5445	1326	7361	9626	1052	2175	1524
YHR059W_mRNA	1339	503	1020	1389	121	328	269
YER115C_mRNA	828	465	934	1560	149	196	154
YOR194C_mRNA	3147	1144	2311	5629	541	1092	835
YKL214C_mRNA	1994	619	1502	3743	382	1103	947
YLL055W_mRNA	616	522	1362	1336	196	167	107
YNL001W_mRNA	2517	835	2306	3953	343	954	929
YHL048C-A_mRNA	233	150	130	328	29	20	16
YIL106W_mRNA	1273	403	1247	2907	343	366	291
YGL068W_mRNA	4719.9	1673.23	2878.17	4688.28	413.145	1292.6	1370.91
YPR172W_mRNA	5700	1618	2498	5654	609	1394	1390
YML011C_mRNA	1398	372	887	1601	172	365	326
YAR007C_mRNA	2405	1171	3407	1878	305	717	450
YBL093C_mRNA	4855	1368	4460	5212	616	1344	1107
YLR266C_mRNA	839	359	1100	1120	127	290	207
YKL155C_mRNA	1189	719	1931	1289	182	241	207
YNL317W_mRNA	577	280	757	1863	303	283	185
YFR009W_mRNA	3650	1207	4882	8450	1005.97	2453.99	1939.15
YLL030C_mRNA	13	0	26	1	0	0	0
YPR200C_mRNA	244	138	175	294	24	59	50
YCR045W-A_mRNA	0	0	31.0261	0	3.38531	0.0431296	1.49181
YBL091C_mRNA	9219	3074	7652	15185	1866	4302	3704
YDR169C_mRNA	551	252	1909	2145	468	349	131
YMR064W_mRNA	1029	331	1751	2661	368	520	314
YCL048W_mRNA	120	50	133	94	8	27	23
YDR115W_mRNA	2341	536	1339	1992.99	179	556	420
YDL159W-A_mRNA	7	0	0	0	0	0	0
YNL035C_mRNA	1710	393	2037	2573	319	963	793
YHR026W_mRNA	7731	1953	5215	15769	1687	4548	4258
YDL232W_mRNA	1203	248	1048	1959	208	739	551
YDL240C-A_mRNA	7	0	0	3	0	2	0
YBR142W_mRNA	1110	376	2117	2180	198	939	666
YNL007C_mRNA	13978	4977	15953	19310	2983	3480	3665
YOR298C-A_mRNA	27290	7629	21037	26037	3451	11478	12564
YLR323C_mRNA	1530	399	1241	1302	106	380	325
YOL069W_mRNA	645	320	750	1458	206	319	223
YJL060W_mRNA	2416	1254	2815	6406	779	1360	1288
YNL162W-A_mRNA	163	63	214	174	17	72	57
YBR047W_mRNA	1751	631	1036	822	89	317	265
YER076C_mRNA	559.61	245	680	963.404	93	181.728	127.681
YDL152W_mRNA	4.54375	0	44.6952	54.4258	8.38008	52.207	16.6164
YBR238C_mRNA	160	134	872	1114	143	217	62
YLR007W_mRNA	2293	620	1761	1574	167	462	382
YOR014W_mRNA	1911	771	4280	5524	795	1245	783
YDR432W_mRNA	1902.65	865.669	4649.13	8362.4	1283.82	1245.46	900.64
YLR406C-A_mRNA	15	5	3	10	1	2	3
YBR067C_mRNA	29599	8760	26519	35884	3957	7401	6123
YEL021W_mRNA	3386	1918	2391	5829	689	1254	1221
YFL045C_mRNA	17816	6350	14162	36795	4202	13334	12414
YBR010W_mRNA	12731.2	3446.93	10708.9	55490.7	5820.62	9813.86	6141
YOR346W_mRNA	615.752	150	1279.16	1328.81	206.901	410.305	222
YGL018C_mRNA	1407	348	1435	1630	167	571	451
YKL116C_mRNA	715	232	1060	1963	270	487	418
YKR089C_mRNA	2058	791	3151	4037	689	527	324
YML082W_mRNA	406	214	983	1100	109	174	138
YDL022C-A_mRNA	3	0	13	7	2	0	0
YLL015W_mRNA	2346	748	2008	2586	299	762	618
YPL058C_mRNA	752	1739	2987	1705	207	302	151
YPL073C_mRNA	2.38428	0	124.913	45.3348	27.3238	37.9957	7.81418
YMR300C_mRNA	2813	1775	3927	12056	1192	833	831
YOR044W_mRNA	608	174	801	1380	114	164	132
YEL026W_mRNA	13366	4423	8224	16158	1200	10431	9863
YKR018C_mRNA	5847	1889	6267	7154	1014	1984	1556
YDL114W-A_mRNA	9	20	61	12	1	0	0
YNR039C_mRNA	1069	425	1698	2312	265	391	256
YPR197C_mRNA	10.9415	0	35.2209	29.7757	0	12.5771	7.4977
YNL103W-A_mRNA	8	21	1	62	13	6	2
YDR410C_mRNA	1655	759	1388	2639	215	579	571
YGL188C_mRNA	310	111	177	1762	158	106	110
YKR079C_mRNA	1437	606	1905	1304	142	451	333
YIL005W_mRNA	1433	457	1805	2988	415	902	540
YJL117W_mRNA	3873	1116	3659	5347	631	2681	2260
YDR464C-A_mRNA	0	31.1421	27.9806	70.4784	0.285185	5.90423	0
YLR343W_mRNA	678	171	833	1537	165	217	113
YBL054W_mRNA	847	242	2217	1715	148	384	228
YHR160C_mRNA	523	160	350	555	70	76	36
YPR088C_mRNA	4304.84	1079	4006.28	5097.43	696.973	1387.82	1266.85
YDL072C_mRNA	10522	3814	7315	15616	1404	5663	4744
YDR053W_mRNA	0	4.40548	4.77748	26.006	8.64298	18.5422	1.44713
YLR269C_mRNA	180	116	150	307	20	80	71
YDL012C_mRNA	3344	780	2069	3612	375	1564	1232
YNL052W_mRNA	1111	432	1499	7173	702	706	597
YDR482C_mRNA	2356	735	1320	2717	230	574	665
YMR262W_mRNA	1894	559	1370	3497	347	439	387
YDL070W_mRNA	5113	1814	6778	7388	960	1218	826
YKL153W_mRNA	155271	65289.1	65267.5	159261	12938.8	27580.1	37207
YBR209W_mRNA	60	0	23	47	4	8	9
YPL254W_mRNA	752	388	1009	1843	177	287	210
YOR275C_mRNA	2884	1100	2623	4503	590	1149	819
YNL120C_mRNA	0	0	8.44865	39.8185	13.8007	5.39583	2.17218
YOR174W_mRNA	1731	662	1559	3263	358	909	774
YER040W_mRNA	480	182	1250	1840	385	244	137
YGR126W_mRNA	80	33	43	248	29	30	26
YBL060W_mRNA	1339	572	1123	1377	139	229	179
YDR064W_mRNA	77153	27721	34481	102512	9235	44918	47348
YGL065C_mRNA	872	374	1331	1808	189	442	281
YKL027W_mRNA	1537	456	1773	2607	275	544	469
YGL014W_mRNA	1124	489	1658	2930	407	534	361
YBR089W_mRNA	548.883	72.2306	811.493	863.034	140.543	704.84	283.551
YDL135C_mRNA	3793	1438	2836	5527	579	1471	1525
YGL100W_mRNA	3448	1108	2886	5238	590	1328	1207
YLR210W_mRNA	357	130	526	964	127	195	88
YDL077C_mRNA	938	471	1351	1331	168	299	287
YBR025C_mRNA	23691	7808	21729	36805	4299	14736	13596
YMR031C_mRNA	3725	1432	4609	7907	1096	865	1014
YLR058C_mRNA	6734	5958	16471	71807	6429	1767	1234
YGR288W_mRNA	206	77	511	476	82	204	125
YMR016C_mRNA	733	412	1842	2810	409	343	189
YMR066W_mRNA	410	145	790	785	125	146	115
YDR354C-A_mRNA	0	0	0	0	0	0	0
YHR085W_mRNA	1042	595	979	1551	130	297	264
YNL002C_mRNA	4693	1517	4329	7762	620	2771	2700
YOR336W_mRNA	1570	301	1531	1686	200	404	350
YIL169C_mRNA	1995.63	1195.99	2030.04	8194.19	970.733	763.794	538.851
YOL094C_mRNA	1005	405	1013	1891	170	444	332
YEL016C_mRNA	1395	506	1645	2179	296	456	288
YLR145W_mRNA	808	311	688	1402	134	292	221
YFL068W_mRNA	0	0	0	0	1.64142e-06	0.286304	0
YHR113W_mRNA	2759	1090	3120	3946	532	1062	919
YLR080W_mRNA	1334	363	1279	1757	197	270	241
YMR007W_mRNA	267	151	217	128	14	39	45
YGL174W_mRNA	904	299	665	1455	172	355	259
YDL033C_mRNA	349.191	96.5638	427.184	530.773	66.761	86	64
YLR443W_mRNA	593.74	314.205	1039.37	1415.35	150.153	401.33	244.737
YOR122C_mRNA	16766	4232	10935	28736	3036	9109	8263
YJL149W_mRNA	1453	606	2294	1497	202	274	198
YKL100W-A_mRNA	0	0	0	0	0	0	0
YOR256C_mRNA	2210	906	2097	2557	296	652	594
YAL030W_mRNA	4777	1555	2125	4940	480	1058	1099
YDL031W_mRNA	1227	456	2696	2570	271	808	443
YCR002C_mRNA	4072	1321	3320	7817	854	2310	1881
YMR201C_mRNA	1572	550	1408	1467	164	305	264
YDR398W_mRNA	3510	1233	3849	5885	489	1666	1280
YLR325C_mRNA	55700	15211	23883	62098	6140	38683	41960
YKL035W_mRNA	16967	4689	16817	43660	6828	6815	4814
YER012W_mRNA	10019	2795	7070	9959	977	4146	3464
YPR010C-A_mRNA	1984	634	1096	6506	643	615	570
YBR040W_mRNA	74	8	36	143	16	29	11
YHR175W_mRNA	1421	352	1428	3252	345	639	460
YCR035C_mRNA	2415	871	2882	4550	473	1047	961
YPL223C_mRNA	2995	667	2102	1280	154	61	50
YBR230C_mRNA	3828	820	2781	10466	1054	955	631
YAR027W_mRNA	2605	727	1858.26	6982	786	1839	1646
YOL137W_mRNA	531	232	1076	1099	129	306	196
YOR350C_mRNA	439	128	1035	1185	170	184	125
YPR056W_mRNA	1230	348	1203	2249	251	554	493
YLL006W_mRNA	455	235	703	1226	175	340	262
YOR196C_mRNA	1119	531	1000	2167	267	594	506
YDR326C_mRNA	584	301	1426	1280	164	378	286
YGR211W_mRNA	10372	3337	11004	9555	1622	4779	5426
YPR006C_mRNA	1464	433	1190	1857	198	517	455
YKL084W_mRNA	1753	543	1137	1727	188	1114	853
YCR066W_mRNA	399	251	474	911	147	216	145
YJR063W_mRNA	1711	453	1324	3134	239	1418	1058
YER190W_mRNA	0	0	213.752	62.5982	0	17.9696	4.77928
YMR232W_mRNA	229	39	336	471	57	56	36
YGL204C_mRNA	581	194	381	582	47	226	249
YDL052C_mRNA	5226	1785	4430	6287	635	1880	1328
YER185W_mRNA	85	25	179	106	14	39	48
YLR074C_mRNA	1908	756	2152	4784	418	909	669
YOR380W_mRNA	622	169	748	1296	189	144	108
YER189W_mRNA	26.3332	13.4775	0	16.5145	6.31105	6.8928	9.98167
YMR200W_mRNA	2360	775	4039	5688	673	1675	952
YEL060C_mRNA	3005	2468	9731	8223	1418	1044	666
YFR018C_mRNA	2535	1092	2432	2334	374	717	462
YMR297W_mRNA	19869	7016	23449	39903	5072	7652	5203
YDR536W_mRNA	217	127	374	485	61	67	34
YOR314W-A_mRNA	0	0	8	2	0	1	0
YLR311C_mRNA	25	11	43	40	2	2	1
YGR270W_mRNA	2933	973	3833	4830	610	922	688
YDR397C_mRNA	2816.31	541.678	1392.82	4375.42	328.519	1033	805.627
YEL052W_mRNA	2203	941	2228	4866	576	811	696
YLR191W_mRNA	954	250	1032	1001	132	154	142
YNL311C_mRNA	525	161	815	1686	209	234	157
YKL207W_mRNA	5732	1823	3824	8279	897	2280	2173
YDL116W_mRNA	1151	411	2190	2756	360	697	467
YAL055W_mRNA	1114	414	648	1596	174	322	314
YJL067W_mRNA	1416.76	440.685	1224.32	1307.85	146.683	151.205	206.774
YLR235C_mRNA	16	0	0	17.0487	0	3.46309	1.91096
YIL004C_mRNA	1285	443	642	2048	183	456	389
YJL164C_mRNA	887	525	1060	1891	178	291	281
YER149C_mRNA	456.516	70.0729	1136.95	920.504	171.153	382.23	185.64
YML026C_mRNA	31412.3	8492.85	20312	58383	6191.88	31215.1	30960.1
YOL097W-A_mRNA	108	61	111	116	9	25	38
YFR034C_mRNA	428	361	1341	1807	343	238	82
YJL223C_mRNA	12.3296	13.789	1.55278	18.0994	0.530739	7.04634	2.95549
YOR376W_mRNA	88	19	47	102	9	8	7
YPR129W_mRNA	1605.83	529.68	3484.59	4442.52	623.826	1393.48	811.513
Q0250_mRNA	4	0	0	3	1	0	0
YJL079C_mRNA	7223	3225	24296	25613	3560	448	202
YOR369C_mRNA	91350	31173	41396	124675	11808	57346	69137
YNR007C_mRNA	986	246	847	1683	200	268	253
YLR364C-A_mRNA	3.53859	0	0	0	0	0	0
YHR148W_mRNA	531	189	923	1279	94	364	248
YPR199C_mRNA	827	281	1000	2385	315	448	354
YDR028C_mRNA	2986	1061	5330	4990	862	1304	788
YPL062W_mRNA	15	19	19	6	1	5	3
YPR113W_mRNA	9056	3668	6409	14606	1364	3597	3382
YGR204W_mRNA	6940	4607	12665	19749	2757	2839	2049
YPL166W_mRNA	54	31	273	353	80	96	50
YDL007W_mRNA	13991	4243	12386	10761	1297	4232	4216
YML023C_mRNA	1092	248	1616	2341	251	453	300
YMR143W_mRNA	32739.4	10431	17977.3	50549.4	5126.29	22467.1	22521
YGR266W_mRNA	994	188	1608	1410	191	454	227
YPR020W_mRNA	1161	403	839	6400	592	608	591
YMR073C_mRNA	2039	499	1715	2175	246	737	616
YNL291C_mRNA	1130	364	1698	1700	195	586	402
YNL195C_mRNA	1847	402	1225	2568	346	150	143
YBL027W_mRNA	80613.3	27135.7	40489.8	127953	12889.1	57368.3	58209.8
YDR236C_mRNA	1351	497	1198	2231	178	486	565
YDR011W_mRNA	3586	1112	9864	1998	399	1725	790
YDR155C_mRNA	94482.3	21943.7	59724.7	110989	11063.2	32480.1	29962.3
YGL070C_mRNA	1091	336	978	1853	189	485	399
YPL160W_mRNA	5569	2601	7853	9843	1066	3596	3173
YML069W_mRNA	4521	1700	3975	5029	649	1492	1391
YNL087W_mRNA	1728	737	3014	3675	472	1354	951
YOL132W_mRNA	463	118	284	182	23	52	47
YGL225W_mRNA	3527	1684	5087	7579	797	3401	2461
YER111C_mRNA	912	346	1883	1366	219	417	281
YML050W_mRNA	672	282	533	874	121	148	133
YDR414C_mRNA	949	323	1035	1343	128	363	268
YDR026C_mRNA	1043	318	1423	2299	304	492	348
YBL100C_mRNA	114.815	49.1003	1381.99	2390.91	590.984	206.631	95.5181
YIR014W_mRNA	51	104	126	153	40	43	6
YLR288C_mRNA	791	295	1001	1188	114	245	147
YPL147W_mRNA	500	109	497	671	98	195	167
YDL073W_mRNA	1273	637	1824	1841	227	552	424
YGL120C_mRNA	3005	1193	5220	6128	660	2407	1567
YAL060W_mRNA	6922	2160	5389	17860	2299	1195	1112
YNL217W_mRNA	2317	1092	2672	4090	347	2532	2250
YIR033W_mRNA	2698	1424	4659	3108	375	816	556
YLL001W_mRNA	1950	871	2453	2240	334	340	232
YKR066C_mRNA	7784	2117	6400	6856	863	1421	1287
YLR409C_mRNA	1212	563	1571	1871	192	527	365
YHR208W_mRNA	3832	3686	8920	21853	4091	2581	1711
YNL029C_mRNA	712	348	817	804.871	107	251.938	185.957
YHR001W_mRNA	1997	721	2055	3741	526	764	690
YLR099C_mRNA	2286	976	3346	2224	256	517	421
YJL156W-A_mRNA	137	57	142	344	22	24	18
YLR131C_mRNA	468	269	993	1050	173	151	63
YER081W_mRNA	1951.39	1005	3962.39	27822	2518	660	389
YDL115C_mRNA	2694	858	1672	2578	278	450	458
YPL107W_mRNA	941	253	836	2080	230	297	259
YOR296W_mRNA	595	247	864	1693	161	219	170
YER010C_mRNA	2520	750	2356	3831	433	975	722
YML099W-A_mRNA	320.302	176.846	205.077	237.777	19.6213	41.1099	40.0516
YLR362W_mRNA	1158	385	1629	1420	193	325	248
YJL106W_mRNA	121	62	602	402	46	53	39
YOR260W_mRNA	4894	1821	6219	6441	669	2061	1658
YBR261C_mRNA	3702	1212	2709	4073	402	1425	1356
YIL105C_mRNA	534.877	298.63	1598.53	1453.23	330	356.87	181
YPL169C_mRNA	1188	407	2599	2283	371	933	453
YDL145C_mRNA	2158	1113	4918	4640	777	1740	919
YPR169W-A_mRNA	27.8073	0	0	23.5828	4.58056	5.74609	2.28799
YJL171C_mRNA	969	507	1452	2646	325	962	867
YNR028W_mRNA	1093	360	1314	3368	365	750	479
YPR170W-A_mRNA	9.14132	14.3388	1.0133	7.08329	4.04713	4.03035	3.0392
YER018C_mRNA	1241	584	868	2330	219	220	195
YMR211W_mRNA	503	215	547	863	79	197	161
YLR256W_mRNA	12419.8	5852.44	13909.4	13424.6	1330.23	2565.35	2681.25
YAL017W_mRNA	1983	899	2277	2807	371	352	350
YDR203W_mRNA	9.66797	23.0924	178.14	263.386	35.0682	87.8682	20.0533
YJL058C_mRNA	156	84	337	526	78	146	52
YOR373W_mRNA	391.743	236.174	687.726	912.49	133.567	131	41.2205
YIL057C_mRNA	378	72	58	27	8	0	2
YHR131C_mRNA	710	328	1550	1452.59	216.752	280	165
YLR068W_mRNA	828	415	785	1347	107	231	239
YPR014C_mRNA	36	58	57	186	27	43	22
YHR049C-A_mRNA	395	189	145	294	29	63	75
YDL104C_mRNA	385	168	493	801	91	193	121
YIL017C_mRNA	1182	425	1396	2198	307	299	276
YNL009W_mRNA	372	90	406	508	74	128	83
YBR034C_mRNA	2535	920	3664	8096	697	1667	1261
YPR049C_mRNA	1509	496	2129	983	132	203	145
YPL087W_mRNA	5364	1802	4305	7693	847	1553	1715
YJL132W_mRNA	477	197	563	850	99	172	131
YIL132C_mRNA	150	96	311	352	52	116	58
YKL117W_mRNA	28955	7215	16641	28880	2973	8467	9137
YKL140W_mRNA	1929	814	2738	4724	614	1333	938
YPR115W_mRNA	1829	638	1957	4338	676	585	426
YOR163W_mRNA	3363	1108	1979	4856	426	1361	1209
YMR283C_mRNA	515	184	852	1398	169	291	218
YKL007W_mRNA	8685	2474	4938	13091	1321	2815	2699
YNL024C-A_mRNA	1445	340	1189	2041	218	664	508
YDL149W_mRNA	686	287	1272	876	165	188	133
YLR101C_mRNA	1793.93	858.982	817.708	1203.38	72.9372	306.272	369.807
YGR252W_mRNA	1813	478	1807	4251	517	890	634
YOR029W_mRNA	4	0	17	27	2	4	7
YLR341W_mRNA	69	40	139	164	21	39	36
YDR231C_mRNA	1333.18	400.023	1080.38	2309.41	274.644	259.546	237.673
YDR045C_mRNA	2079	802	1245	2517	242	1005	1065
YPL184C_mRNA	2997	955	2742	3313	385	757	671
YPR111W_mRNA	651	147	841	1269	138	182	140
YPR203W_mRNA	10.4425	36.1267	109.531	138.751	17.9905	40.6935	15.986
YGL106W_mRNA	5000	934	4145	8919	1076	3190	2637
YOL042W_mRNA	380	228	595	1508	156	234	157
YPR189W_mRNA	1202	567	1446	1820	189	363	313
YKL051W_mRNA	969	448	2493	5127	725	609	347
YGR284C_mRNA	4999	1861	6520	4200	536	2110	1610
YML078W_mRNA	12800	3170	7205	13579	1417	3618	3522
YOR316C_mRNA	1541	638	3028	3845	406	882	520
YOR326W_mRNA	5863	2068	5851	6093	1018	2411	1356
YLL054C_mRNA	475	119	810	619	82	192	117
YOR293C-A_mRNA	18	5	7	14	1	3	1
YCR032W_mRNA	1292	464	1175	1490	183	334	286
YAR018C_mRNA	865	289	901	1471	145	253	249
YMR142C_mRNA	78969.8	28823.1	41746	120090	12278.3	51108.1	50326.8
YOL036W_mRNA	1403.59	396.288	3739.64	2636.73	469.222	610.821	256.482
YGR032W_mRNA	3515	1135	3837	3401	523	562	308
YOR072W-B_mRNA	13	0.405174	12	16.9319	3.70723	3	3.07105
YKL022C_mRNA	1735	525	1360	2377	279	301	249
YIL070C_mRNA	3387	1498	4118	2937	287	793	602
YPR034W_mRNA	1606	512	2289	3441	416	673	429
YPL189W_mRNA	98	47	264	125	5	27	22
YJL172W_mRNA	4797	1128	4112	9107	1340	2344	1847
YOR332W_mRNA	30916.3	10202.5	14547.3	47092.7	4637.16	9031.58	10122.3
YMR203W_mRNA	5025	1443	6753	9181	1040	3141	2334
YDL075W_mRNA	59260	19332	24922	87439	8628	40316	42918
YEL076C_mRNA	10.4372	0	0	9.91875	2.69296	2.62748	1.27565
YNL334C_mRNA	433.086	103.581	322.5	768.826	96.9697	137.489	143.226
YMR077C_mRNA	876	401	988	1350	148	339	299
YOL002C_mRNA	2285	1086	2178	2641	230	1038	1057
YKL021C_mRNA	1724	461	1302	2733	270	793	820
YDR415C_mRNA	756	194	766	1945	198	510	328
YNL319W_mRNA	37.6997	10	7.00215	35.8617	2	6	5
YNL295W_mRNA	767	287	1065	1023	164	212	152
YDR339C_mRNA	2682	1167	2233	4746	401	1330	1179
YEL018C-A_mRNA	8.19507	0	17.8068	85.3063	18.5709	54.1179	7.5283
YGR174C_mRNA	2402	718	1183	2615	297	364	373
YMR245W_mRNA	1393.69	230.901	627.974	1118.68	103.813	241.225	216.223
YJR114W_mRNA	332.726	51.1902	494.938	533.9	66.9386	104.27	74.1183
YPL246C_mRNA	1853	581	1997	8259	747	921	802
YNL192W_mRNA	1566	813	1992	4437	561	1389	1164
YDL213C_mRNA	3971	1410	2680	4264	397	2437	1781
YKL148C_mRNA	1121	837	2996	7067	1365	355	205
YCL059C_mRNA	3646	1514	2607	5952	632	3500	3213
YHR086W-A_mRNA	28	0	0	34	5	2	7
YLR186W_mRNA	2970	811	2536	5018	391	2056	1510
YOR193W_mRNA	1116	415	646	1229	131	268	213
YJL093C_mRNA	1516	504	1865	2616	344	548	401
YJL163C_mRNA	1192	447	1183	1635	273	202	129
YJR153W_mRNA	128	14	266	408	53	81	52
YMR284W_mRNA	456	244	600	986	143	248	228
YBR101C_mRNA	13847	4490	12709	6292	1299	2827	3826
YMR089C_mRNA	4811	1633	5994	5457	667	1114	848
YER072W_mRNA	7876	2287	4975	10014	1002	8120	8323
YJL179W_mRNA	1987	659	1170	2309	217	935	944
YNL149C_mRNA	7212.13	2149.45	2411.17	3820.06	365.637	1488.33	1741.76
YGR208W_mRNA	2303	697	2339	3633	390	1537	1464
YHR141C_mRNA	43444	15041.7	16682.2	60724	5605.19	25110.9	32610
YHR170W_mRNA	2693	1177	3800	5608	548	1988	1752
YDR096W_mRNA	715	274	1337	1815	477	321	159
YPL020C_mRNA	1210	443	1702	2048	283	542	501
YER093C_mRNA	1502	510	1310	1547	171	373	260
YGL016W_mRNA	1153	591	1424	1130	139	579	442
YLR143W_mRNA	700	219	821	892	125	302	290
YNL071W_mRNA	10155	3712	16046	29756	5149	4926	2524
YKL038W_mRNA	824	297	1047	1768	268	196	139
YLR368W_mRNA	1243	435	1343	1890	196	286	257
YGR255C_mRNA	2412	858	2852	3220	405	783	646
YLR393W_mRNA	52	77	299	252	66	61	13
YDL019C_mRNA	1607	1056	2209	2742	505	723	551
YDL022W_mRNA	9361.99	5822.85	15937.9	33151.8	4945.08	3197.63	2620.9
YHL021C_mRNA	2694	1119	4665	7283	2558	3840	2646
YCR079W_mRNA	260	100	437	824	97	94	71
YOR243C_mRNA	2327	752	2961	4105	419	1590	1476
YOR126C_mRNA	1549	443	974	1955	186	445	472
YDR413C_mRNA	1719.3	1149.79	750.23	2032.48	158.684	321.299	552.823
YDR391C_mRNA	3724	890	2689	4819	474	1595	1455
YJR080C_mRNA	1829.36	566.291	1626.5	3926.27	442.693	602.616	515.714
YMR134W_mRNA	673	250	1138	1108	154	473	188
YNL089C_mRNA	969.128	191.847	453.666	882.268	87.5069	218.567	265.326
YOR070C_mRNA	917	433	1081	1777	290	291	178
YKL125W_mRNA	754	371	1272	1547	204	208	159
YOR328W_mRNA	475	116	925	737	86	180	101
YLR176C_mRNA	246	277	758	463	102	81	32
YNL308C_mRNA	7935	2501	4940	7011	782	2495	1767
YAL069W_mRNA	23.7364	0	101.215	21.2875	2	9.06398	2.54325
YGR146C-A_mRNA	53	11	29	52	3	12	12
YJL037W_mRNA	668	198	334	281	31	48	41
YDR091C_mRNA	1602	801	3664	5091	473	1809	1127
YHR078W_mRNA	1752	947	2130	2431	294	559	428
YGL194C_mRNA	2333	856	1956	3290	431	629	529
YJL104W_mRNA	4077	915	3240	3328	349	1263	994
YAL063C_mRNA	800.066	301.819	1143.72	1038.8	101.591	155.105	125.155
YPL255W_mRNA	294	83	612	1142	164	247	180
Q0017_mRNA	0	1	0	0	0	0	0
YER178W_mRNA	22358	6186	19950	43729	5127	8012	7462
YNL239W_mRNA	8353	2576	8485	11599	1500	2553	1890
YMR290W-A_mRNA	86.2095	64	170.158	355.227	57.2586	132.602	45.8966
YJL050W_mRNA	2133	1097	3307	2895	289	1100	952
YHR007C-A_mRNA	155	57	221	193	24	24	13
YLR126C_mRNA	2421	749	1518	2599	306	609	668
YLR099W-A_mRNA	2098	1017	991	2413	220	696	782
YPL196W_mRNA	2047	710	1518	2965	314	438	422
YPR135W_mRNA	1109	400	1276	1150	160	312	280
YGL138C_mRNA	16	20	22	6	2	1	0
YHL044W_mRNA	1202	316	817	987	85	262	243
YER030W_mRNA	7304	2267	3167	7558	732	2158	2195
YDR240C_mRNA	495	177	738	1059	120	266	178
YGR091W_mRNA	729	263	952	1283	150	286	212
YFR029W_mRNA	806	220	1220	1283	241	192	70
YKL048C_mRNA	285	32	467	828	110	144	94
YOL056W_mRNA	1159	426	1133	1926	160	627	582
YPR044C_mRNA	6030.43	2571.29	1225.19	5937.64	542.199	2374.67	3110.44
YOR098C_mRNA	1061	558	2674	1915	292	537	237
YJL002C_mRNA	6764	2275	7562	10103	1251	4446	3010
YNL275W_mRNA	358	79	458	671	77	146	109
YDL244W_mRNA	238.205	27.4206	342.702	147.937	12.9643	17.1907	24.7418
YDR179C_mRNA	477	274	318	364	27	130	106
YPL061W_mRNA	23018	9999	32683	17992	4025	6537	4886
YDL165W_mRNA	3051	780	1825	4215	391	1074	1010
YGR200C_mRNA	1807	912	2478	2848	249	836	726
YDL140C_mRNA	1644	990	5129	4098	645	1093	405
YJR084W_mRNA	782	347	1198	2140	282	424	300
YMR095C_mRNA	86	9	197	229	23	31	12
YDR120C_mRNA	1561	484	2670	2655	278	1020	736
YDR003W_mRNA	1567	380	1660	2637	222	465	468
YOL110W_mRNA	1071	223	769	1838	172	191	166
YGR191W_mRNA	1595.43	626.977	2455.09	4567.69	545.496	811.321	666.667
YNR071C_mRNA	784	222	598	412	52	83	63
YOR213C_mRNA	712	222	683	1166	112	283	236
YJL220W_mRNA	5.1508	0	18.7422	5.37862	0.698225	0	0
YGR270C-A_mRNA	0	0	0	0	0	0	0
YJR034W_mRNA	2294	770	1074	1814	190	431	463
YHR214W-A_mRNA	518.701	174.366	703.284	314.87	54.4615	90.5793	46.0866
YOR253W_mRNA	3267	828	1673	4095	386	1644	1514
YBL010C_mRNA	505	82	646	1163	132	228	160
YLR423C_mRNA	869	226	944	1376	161	230	190
YKL053W_mRNA	696.011	285.488	370.297	577.998	58.5155	64.4431	67.1424
YJR019C_mRNA	464.43	338	1011.85	1815.26	256.601	285.71	143
YLR357W_mRNA	344.066	223.845	1441.89	1375.62	284.569	325.201	93.817
YOR008C-A_mRNA	36	32	19	204	15	11	25
YHR161C_mRNA	1645	865	2784	2819	558	689	386
YBR053C_mRNA	6512	1615	3646	9688	898	1385	1426
YBL059C-A_mRNA	2823	858	1539	2777	284	684	726
YPL238C_mRNA	978.762	183.956	1733.61	3359.03	458.298	2155.83	1342.46
YLR197W_mRNA	16086.9	4474.57	11767.1	23231.2	2336.2	9993.59	9301.78
YOL113W_mRNA	987	572	1408	1767	253	435	359
YPL052W_mRNA	733	290	988	603	67	189	176
YHR074W_mRNA	2677	1006	2958	4021	481	814	740
YKR093W_mRNA	1185	210	1302	563	79	660	551
YFL003C_mRNA	192	82	265	387	28	63	58
YHR164C_mRNA	911	252	1017	962	128	234	161
YPR112C_mRNA	1185	680	1930	2526	229	579	449
YGL227W_mRNA	1117	412	1764	2167	323	412	349
YDR499W_mRNA	706	322	1004	1352	161	270	179
YOR060C_mRNA	52	33	195	378	54	90	69
YER128W_mRNA	754	200	589	1267	126	292	212
YLR187W_mRNA	78	75	477	306	63	93	27
YJR093C_mRNA	1030	315	1541	2986	399	433	309
YKL201C_mRNA	2704.86	1403.99	1967.22	2756.11	410.416	348.331	271.454
YPL186C_mRNA	2896.87	580.656	1916.09	5179.22	663.046	274.986	229.658
YCR021C_mRNA	10822	3534	13203	19917	4649	5099	3224
YOL076W_mRNA	606	301	1138	1408	149	465	317
YOR186C-A_mRNA	0	40.1405	0	27.7502	0	0	4.55963
YPR148C_mRNA	8359	2421	6579	14254	1662	3404	2976
YBR255C-A_mRNA	975	376	677	1378	148	282	209
YGR081C_mRNA	1514	603	1276	4411	359	597	545
YJL201W_mRNA	703	171	1238	1618	214	256	164
YGL243W_mRNA	914	300	1239	1419	168	398	350
YJL161W_mRNA	1694	341	1055	2020	209	229	204
YGL194C-A_mRNA	655	191	440	702	84	175	141
YGR148C_mRNA	53907.3	13991	20931.7	61584.8	5977.42	31605.6	34525.1
YDR166C_mRNA	960	350	1799	1812	242	469	266
YDL092W_mRNA	4343	1323	2442	6415	509	1988	1997
YKL123W_mRNA	211.35	128.957	206.051	210.732	19.1459	22.7196	34.8332
YMR099C_mRNA	8893	2227	6143	14721	1580	3856	3823
YFR041C_mRNA	2051	680	1619	4012	406	1012	822
YJR021C_mRNA	1118	462	1126	1614	174	289	183
YMR132C_mRNA	495	129	362	733	71	226	187
YFL059W_mRNA	1039.24	184.816	668.307	647.762	72.5	198.802	136.863
YGL136C_mRNA	1519	388	1442	2250	229	493	416
YDL041W_mRNA	6.6382	0	1.89269	47.3757	13.0577	27.5181	4.936
YHL006W-A_mRNA	232.168	89	190.763	133.825	16.5935	43.9676	27
YBL042C_mRNA	1708	674	2753	2236	273	458	256
YBL039C_mRNA	2058	1231	3830	4354	438	1795	1323
YFL062W_mRNA	269.532	119.361	422.566	51.621	14.9894	13.5911	17.0249
YGR276C_mRNA	1610	577	1765	2392	266	775	558
YKL224C_mRNA	0	0	0	0	0	0	0
YPL280W_mRNA	389.611	0	294.616	161.018	23.0455	12	8.8
YML115C_mRNA	1546	645	1892	3929	433	892	711
YJL070C_mRNA	1076	228	1093	1543	228	239	218
YIL051C_mRNA	55220	18364	29114	28710	3267	11693	12735
YPR143W_mRNA	1930.96	497.854	2148.67	3541.68	373.064	1619.05	984.456
YCL026C-A_mRNA	101	35	147	82	16	30	30
YKL077W_mRNA	4194	992	5382	9437	1124	3723	2510
YPL261C_mRNA	53	54	101	43	10	24	10
YBR217W_mRNA	479	121	438	1162	125	208	170
YMR086W_mRNA	895	500	2342	2242.46	440	503	228
YHR204W_mRNA	1106	506	1561	1689	220	436	212
YGL129C_mRNA	1392	530	2671	2382	330	703	482
YBR200W-A_mRNA	24	18	29	15	0	6	3
YOR381W_mRNA	437	221	911	963	122	164	119
YNL226W_mRNA	6.7687	0	20.7471	58.0468	21.9112	28.1563	6.35426
YNL040W_mRNA	1070	343	1085	2855	318	600	509
YNL117W_mRNA	635	192	689	628	58	41	40
YLL034C_mRNA	1164	390	1369	1484	122	412	429
YLL023C_mRNA	1768	655	2602	4236	499	625	376
YBL003C_mRNA	11320.8	3035.93	6066.48	48717.2	5073.24	10558.3	7533.66
YKR103W_mRNA	150	20	313	275	39	39	45
YDL241W_mRNA	326	39	287	185	27	742	630
YDL082W_mRNA	29104.2	9066.87	18782	46168.2	4873.7	24828.9	23464.2
YLR065C_mRNA	2972	1050	1737	4450	393	1380	1418
YIL118W_mRNA	2980	1022	2247	5697	561	1000	837
YFR026C_mRNA	201	146	148	233	32	37	31
YOR113W_mRNA	170	125	776	431	108	89	30
YFL014W_mRNA	239329	52646	73962	145091	16541	660	466
YLL031C_mRNA	637	289	1638	1066	144	408	157
YLR419W_mRNA	576	264	919	1054	105	284	184
YNL050C_mRNA	1065	285	887	2529	225	458	339
YPL034W_mRNA	927.262	309.599	944.091	1095.57	121.788	244.071	239.715
YGR053C_mRNA	513	90	561	442	73	155	87
YGR069W_mRNA	283.388	558.916	245.697	339.193	23.6874	45	42
YNL086W_mRNA	500	235	446	907	86	204	204
YHL002C-A_mRNA	13.1174	0	139.163	140.415	32.3299	58.272	24.5281
YDR277C_mRNA	1407	449	1639	1157	327	343	147
YDR291W_mRNA	632	222	983	1293	151	287	192
YER003C_mRNA	6224	2250	6921	11081	1490	4094	2939
YGL224C_mRNA	2367	590	1500	2484	279	838	759
YMR044W_mRNA	1420	521	1471	3025	382	598	545
YLR149C-A_mRNA	15	1	90	51	8	9	9
YNL017C_mRNA	33	23	37	70	1	6	2
YGL193C_mRNA	537	275	430	732	103	54	58
YNR070W_mRNA	181	67	297	471	82	100	63
YIL097W_mRNA	563	220	1254	1237	218	321	184
YOR273C_mRNA	1566	1558	3595	1824	408	1086	790
YPL116W_mRNA	752	553	1432	1462	222	271	152
YNR067C_mRNA	795	354	1405	2752	392	929	508
YPL131W_mRNA	73769	27389	64483	154698	17205	50445	44749
YDR475C_mRNA	1484	456	2034	2824	526	442	305
YHL030W-A_mRNA	83.9086	83.6201	215.018	437.934	86.4949	188.716	56.9865
YGL020C_mRNA	3314	1027	2015	5127	513	1466	1374
YKR104W_mRNA	101	46	84	171	23	25	20
YDR244W_mRNA	886	366	1658	1291	178	329	166
YDR407C_mRNA	1651	554	2222	1848	223	427	316
YLR294C_mRNA	549	411	382	2523	182	204	226
YDR382W_mRNA	95871	35979	34633	120697	10959	42466	54837
Q0144_mRNA	0	15	5	0	0	0	0
YNL305C_mRNA	2970	1045	3558	5341	805	1012	646
YCL046W_mRNA	3.37092	0	135.338	34.2363	20.7213	69.423	4.30117
YBR069C_mRNA	3137	798	5907	730	120	2251	1433
YER163C_mRNA	6770	2307	3553	3672	416	868	889
YPR017C_mRNA	734	247	561	1189	124	382	382
YGL177W_mRNA	12	0	1	37	6	10	7
YLR405W_mRNA	867	336	792	2215	169	389	329
YGL189C_mRNA	107977	34991	47751.2	146757	13984	63521.7	62284
YDR102C_mRNA	51	0	76	115	7	10	5
YBR056W-A_mRNA	809	150	810	1044	151	1397	1296
YMR222C_mRNA	1399	548	1139	2519	289	422	410
YJL029C_mRNA	1504	509	1787	2779	366	577	339
YCR104W_mRNA	75.6049	28	112.909	34.0257	6.51425	13.7145	10
YDL188C_mRNA	2902.96	718.815	3192.02	6263.05	734.048	1248.24	1222.59
YGR122W_mRNA	692	245	985	1575	220	422	351
YNL015W_mRNA	9171	2242	4642	24111	2154	2238	2010
YKR024C_mRNA	450	202	795	948	80	172	137
YGL003C_mRNA	1782	374	1667	2526	312	380	268
YPL012W_mRNA	2370	899	3730	4402	345	1206	985
[truncated: 4,615 more rows]

## Sheet: Table S4
Supplementary Table S4. Count matrix of RNA extracted from wild-type S288C and mutant S288C-H2 at 2h, 6h and 12h grown in M2
#NAME	S288C-H2_1	S288C-H2_2	S288C-H2_3	S288C_2	S288C_3	S288C-H2_1	S288C-H2_2	S288C-H2_3	S288C_1	S288C_2	S288C_3	S288C-H2_1-	S288C-H2_2	S288C-H2_3	S288C_1	S288C_2	S288C_3
#CLASS:Type	Mutant	Mutant	Mutant	WT	WT	Mutant	Mutant	Mutant	WT	WT	WT	Mutant	Mutant	Mutant	WT	WT	WT
#CLASS:Time	2h	2h	2h	2h	2h	6h	6h	6h	6h	6h	6h	12h	12h	12h	12h	12h	12h
YAL065C	65	45	50	24	54	65	205	68	42	26	22	446	182	269	494	506	216
YAL064W	4	6	4	2	6	10	14	1	10	5	0	39	14	27	15	10	2
YAL037W	505	391	433	897	744	366	1068	481	682	448	479	2594	536	666	455	739	410
YBL113C	2433	1865	2330	2668	2319	3321	10688	5055	3653	3730	3731	7157	2496	3847	4135	5403	2950
YBL112C	172	55	84	113	203	242	890	104	63	76	61	174	100	294	323	452	77
YBL111C	447	165	214	255	718	888	3270	361	234	309	246	788	213	788	1128	1460	365
YAR009C	7722	820	3477	5771	7768	5959	24853	1113	3425	1525	1456	13596	3375	10995	6571	11237	1369
YAR010C	1221	1155	1000	1245	1658	1238	4654	1575	1246	1276	1190	4638	1059	2313	2926	3977	1880
YAR061W	50	18	17	33	102	61	275	37	37	36	45	82	41	91	102	127	28
YAR064W	81	58	51	185	133	70	286	100	122	79	87	215	49	66	75	111	60
YAR066W	97	29	54	170	199	171	586	87	97	86	160	211	35	130	327	410	171
YAR068W	157	78	131	119	149	198	602	199	100	112	97	339	82	128	243	331	193
YBL086C	3164	1763	2565	3726	2810	1940	6045	2680	2192	2007	1997	10960	3010	3818	6753	6270	4949
YBL081W	679	343	523	1546	1275	1278	5246	858	916	707	638	1101	62	74	109	190	64
YBL071C	552	789	650	999	604	585	1720	1573	1664	1374	1315	2134	350	326	1374	1245	1821
YBL055C	3192	2858	2943	3352	3105	2402	7242	3149	3910	2969	3285	9645	1398	2030	2418	2944	2064
YBL044W	35	33	22	80	43	38	68	69	87	119	112	131	32	22	28	47	77
YBL036C	4531	1629	3370	7418	4983	3440	11233	2632	6957	3129	3842	18109	2901	3819	4656	5925	2426
YBL029W	917	1144	955	1867	941	982	2755	1539	1478	1057	1230	6184	3377	4088	4533	5361	3600
YBL028C	2198	3044	2230	4834	3017	2014	7175	6741	8549	6323	6980	3975	500	315	1454	1695	1538
YBR013C	467	140	303	609	481	450	1194	157	878	236	278	2985	1172	2181	1758	2314	711
YBR027C	100	47	64	109	111	121	346	78	199	110	182	332	91	186	241	330	27
YBR032W	108	69	95	47	49	89	222	130	104	97	73	389	172	166	251	267	269
YBR053C	5073	3734	4921	5010	3846	4687	12047	7170	9437	7269	9170	65276	22571	23675	23077	27134	18708
YBR062C	3219	1508	3127	2884	2576	2042	6107	2311	3463	2012	2552	23765	5458	6496	6103	7601	4345
YBR071W	2019	431	1288	2025	1980	1394	5822	644	1428	885	886	11183	1380	2120	3728	5360	1628
YBR090C	976	252	647	1029	978	446	2445	448	858	474	488	1972	496	912	3676	4802	1465
YBR096W	3728	2490	2806	5495	4125	2652	9799	4005	7745	5117	5672	16315	2110	3106	1510	1742	866
YBR137W	2945	3426	2960	2504	2058	2115	5761	4654	5112	4017	4383	25932	7889	7488	6825	7110	7086
YBR138C	515	37	215	844	749	627	2051	153	819	217	303	3168	535	1008	1457	1758	215
YBR144C	10	6	7	19	6	9	23	23	40	27	7	92	35	25	42	32	35
YBR184W	342	121	254	606	582	356	1171	295	691	380	414	706	96	146	50	72	31
YBR197C	946	303	771	782	958	854	2800	678	700	648	577	2151	382	867	1523	1961	722
YBR219C	0	0	0	0	0	0	0	0	0	0	0	0	0	0	0	0	0
YBR209W	41	21	37	28	34	31	104	36	105	56	54	287	45	72	389	559	264
YBR220C	1813	376	1296	1918	2746	2138	7535	885	1376	856	1059	3122	410	892	1802	2404	590
YBR225W	938	171	515	1028	1150	766	3071	247	387	264	306	3344	1162	3066	2972	4395	882
YBR238C	1234	157	546	2239	3639	2395	8174	260	341	200	422	638	99	264	103	166	61
YBR242W	2144	2677	2369	5018	3059	1692	5527	4186	6187	4925	5055	6577	2114	2340	3818	4745	4341
YBR259W	790	103	377	1566	1447	1169	3936	144	1261	240	310	2570	640	1522	1901	2340	215
YBR284W	615	244	438	275	397	371	1365	239	311	219	291	5387	1842	3870	808	1086	406
YBR285W	244	133	184	243	244	157	328	99	238	147	157	13413	3467	5175	2237	2544	1365
YBR287W	11151	2135	8049	9552	11479	6338	21722	2218	7210	3555	4573	46479	8093	13109	14255	15990	4030
YBR292C	38	15	16	76	45	43	145	14	104	25	42	223	30	47	62	80	37
YCL074W	3	0	0	0	0	0	2	0	5	0	0	1	4	1	8	13	4
YCL068C	46	20	22	35	61	71	209	29	25	26	32	119	27	135	128	160	44
YCL049C	3559	3548	3613	2383	2143	2406	6734	4632	3241	2729	3180	16370	6232	7411	6029	6394	6740
YCL042W	518	101	261	208	493	246	1254	99	52	79	26	2486	857	4881	3325	5249	739
YCL019W	2768	610	1286	1926	3733	2008	9452	723	1317	888	907	4346	868	2180	2978	4492	1092
YCL020W	1	48	2	1	2	3	4	44	12	36	11	3	5	1	1	7	45
YCL012C	835	647	795	1135	718	551	2186	835	1275	954	1004	7746	4870	5969	7237	9322	5466
YCL002C	1512	364	809	2545	2688	1592	4641	465	3455	768	996	3803	819	1409	1952	2353	372
YCR001W	69	5	29	65	88	82	334	8	121	24	40	483	99	191	116	168	20
YCR006C	94	12	41	92	157	105	572	27	68	42	41	424	94	302	526	689	183
YCR022C	18	14	12	33	16	50	73	11	21	8	15	49	27	16	37	35	31
YCR023C	3680	878	2237	4117	4546	2815	9936	1407	3042	1828	2118	13558	4708	8321	12715	15059	4447
YCR025C	110	89	47	35	40	77	228	165	129	104	115	275	72	106	117	135	195
YCR099C	400	168	321	474	401	294	892	287	562	373	332	1744	705	866	781	968	306
YCR101C	162	15	45	185	220	144	588	43	50	42	20	408	180	621	474	659	171
YCR102C	391	282	350	360	387	367	1419	686	815	569	669	1392	225	285	984	1032	727
YCR108C	0	0	0	0	0	0	2	0	0	0	0	5	0	0	0	1	0
YCR041W	387	745	417	494	362	364	1042	1081	1575	1207	1190	2700	455	410	311	390	397
YCR043C	2364	1504	2109	4439	3005	1463	5282	2489	7003	3842	4457	7050	654	647	771	855	562
YCR050C	120	282	182	128	64	98	229	383	312	276	344	481	71	78	77	83	220
YCR051W	5418	6624	6593	6224	5460	4529	11579	16048	10773	9894	10529	11657	1638	1935	3880	3544	5636
YCR085W	39	34	44	56	40	51	137	20	118	50	53	108	3	21	13	41	37
YCR090C	2716	1394	2515	4593	2830	1932	5538	2493	5835	2956	4560	10895	1723	1872	2160	2639	1153
YDL242W	70	27	47	117	133	91	332	42	50	28	17	298	59	160	324	414	109
YDL241W	2161	636	1617	2605	1913	632	1879	545	1000	604	593	2103	65	110	192	192	73
YDL218W	153	63	130	227	166	179	660	107	146	113	108	942	469	847	364	436	182
YDL211C	274	105	185	557	342	349	1085	208	439	318	211	358	66	59	113	144	71
YDL199C	607	132	354	347	563	357	1249	104	279	160	249	2523	1406	3992	3845	5465	1141
YDL186W	253	327	268	247	286	234	774	432	412	278	350	1893	370	254	204	315	352
YDL177C	491	364	523	674	493	571	1713	515	950	561	494	3651	359	464	902	1086	798
YDL144C	1782	1863	1988	2074	1716	2041	5697	4301	3537	3535	3624	7783	1668	2008	2298	2756	2711
YDL129W	818	210	492	1531	1305	917	2926	590	653	430	502	1613	784	1390	1939	2124	792
YDL124W	40781	32906	37078	37770	27453	15957	44159	25696	18624	18249	17918	146250	40208	48531	29978	38807	33787
YDL114W	10	1	2	25	18	8	25	5	5	8	3	121	51	40	18	28	19
YDL109C	287	59	143	266	471	515	1878	162	142	164	95	893	234	809	797	1324	264
YDL086W	4973	3868	4972	4413	3584	3872	10926	5822	5655	4988	5101	26370	5337	6689	5754	7423	6833
YDL012C	2216	1581	2266	3331	1965	1306	5811	1995	2362	1858	1819	8187	698	846	1203	1119	1018
YDL009C	1315	2087	1086	864	785	491	1977	2966	2883	2290	2607	6204	931	903	2668	2823	5828
YDL057W	710	347	621	939	624	649	2031	699	730	538	640	6003	1882	2937	2660	3271	1839
YDR010C	58	30	34	24	25	28	121	45	50	42	21	331	208	341	274	407	210
YDR029W	145	32	45	158	295	194	775	45	82	81	70	624	131	547	745	1062	132
YDR042C	70	37	59	284	98	93	189	82	142	68	99	307	52	51	69	110	52
YDR061W	2524	1521	2298	3154	2716	2474	8485	2923	4533	3523	3711	12880	3043	4323	3905	4716	2317
YDR102C	24	9	14	54	44	29	144	27	62	26	15	369	76	89	86	87	16
YDR109C	1184	473	1035	1060	1467	1427	5297	1138	1675	1149	1227	3652	1062	1697	709	869	301
YDR114C	97	25	85	65	72	62	318	33	92	43	46	985	147	287	275	384	145
YDR124W	685	158	352	467	520	506	1500	330	552	334	379	2254	860	1426	1497	1922	686
YDR131C	1090	217	671	1591	1499	1105	3611	511	1473	570	788	5424	1395	2777	2609	3326	594
YDR157W	153	170	163	280	135	142	466	238	249	199	197	591	93	83	80	108	157
YDR209C	4907	2703	3798	6410	5922	3197	11877	3047	11077	4443	4112	36092	1257	1960	1869	2253	1092
YDR215C	62	82	68	113	57	71	123	205	106	118	99	278	108	193	560	739	534
YDR222W	3189	722	2063	7375	6543	1368	4515	611	1858	737	832	5161	1504	2495	2407	2784	523
YDR239C	1556	728	1105	1854	1908	1660	5143	1534	1612	1171	1127	4182	1056	1924	3551	4418	2184
YDR248C	2008	1874	2111	2020	1426	1712	5225	3791	4417	3290	4079	22993	5141	6765	3643	4112	3527
YDR249C	470	176	253	777	893	694	1901	294	969	341	307	1300	342	763	850	975	336
YDR262W	5171	4385	4913	5428	4082	3448	10669	7082	6520	5901	6285	26595	15019	16912	14993	16709	9817
YDR274C	242	273	262	417	248	344	907	719	420	408	413	719	113	155	442	516	432
YDR338C	1354	404	1089	1518	1638	1422	4816	752	1443	851	986	5268	2196	3867	4751	6063	1516
YDR341C	19313	5946	13943	25907	24258	14019	49011	9295	17573	10817	12097	18427	1839	2371	4539	5133	1475
YDR344C	70	37	58	79	96	83	428	76	111	89	83	193	61	136	94	85	60
YDR391C	4454	2936	4061	4611	3880	1903	5466	2606	3804	2882	3173	31904	6802	8140	6891	6848	4808
YDR415C	1723	609	1288	1932	1903	1747	5392	1564	1855	1336	1588	6594	1221	1597	1487	1648	881
YDR444W	2379	1214	1880	2955	2656	2577	8274	2201	2154	1692	1903	3274	903	1590	1099	1665	672
YDR476C	1904	1040	1751	1171	1002	1310	3991	1412	972	942	1041	7016	1524	2281	1453	1822	1389
YDR514C	1032	716	868	1569	1344	1764	5290	2141	2211	1525	1804	1604	233	265	546	652	317
YDR541C	2192	743	1540	2438	2257	1941	5326	1667	2591	1729	2054	8166	1117	1460	1459	1535	715
YEL077C	1849	1281	1553	1818	1991	2596	8393	3261	2354	2444	2441	4532	1621	2821	3269	4174	1983
YEL076C	20	14	11	47	27	53	133	33	15	36	26	90	18	21	53	58	35
YEL075C	44	10	21	28	69	76	310	29	41	43	28	166	38	64	114	162	21
YEL073C	388	121	323	246	325	171	487	179	346	258	240	4101	1123	1212	3033	2833	1216
YEL068C	791	294	717	1080	918	681	2069	387	1232	675	699	5299	587	865	864	1105	620
YEL067C	240	79	139	226	217	239	707	115	183	104	123	945	189	380	768	940	416
YEL028W	252	69	194	299	273	192	765	163	341	206	228	1683	418	713	1194	1381	746
YEL025C	2451	307	1124	2206	3232	2333	8621	575	1647	763	956	5314	1445	3286	4010	5184	928
YEL023C	1145	308	772	1162	1257	1396	4281	914	1471	959	1062	4427	1176	1945	1500	1930	440
YEL014C	170	332	219	202	162	136	424	664	579	640	780	729	122	131	92	118	161
YEL008W	37	24	55	113	72	49	221	58	86	51	111	467	125	151	101	121	126
YER010C	2063	1137	1944	2855	2045	1866	5322	1443	3016	1720	2110	14492	2314	3040	4479	4981	2546
YER034W	837	157	521	793	854	836	2747	278	345	197	242	2345	248	645	495	580	128
YER076C	1137	938	1226	1152	1081	669	2608	1709	1679	1473	1865	4888	1483	1696	2091	2376	2191
YER079W	2321	582	1769	2691	2202	1483	5200	741	1548	907	987	21118	5505	8910	11440	13948	4001
YER084W	22	12	16	7	11	26	81	3	18	8	2	518	201	590	583	1051	373
YER085C	14	26	15	5	8	7	49	36	29	37	17	114	77	102	28	51	67
YER121W	218	102	194	195	189	162	320	161	243	142	135	4142	2596	2776	2220	2637	1366
YER134C	3633	2708	3079	4089	3318	2181	6591	4308	5225	4652	4502	20804	4696	5330	4143	4592	3551
YER135C	18	2	5	7	18	27	56	1	32	11	10	456	98	204	114	155	17
YER137C	294	253	289	670	385	389	1002	438	753	415	470	1066	247	242	647	885	482
YER138C	7357	1377	3572	5293	7805	5627	24523	1634	3337	2032	1942	15324	3712	11405	9747	15310	2280
YER152C	3844	4754	4282	3136	3211	3803	12171	9895	6794	7176	7464	23251	6020	7322	8997	10493	12673
YER158C	1199	168	729	1342	1433	1590	5998	439	656	409	594	8850	1484	4391	3901	6046	758
YER160C	5170	1098	2562	3549	5537	4678	18815	1551	2198	1591	1544	11230	2534	7829	7385	11544	1546
YFL068W	671	462	769	898	599	810	2322	1516	1115	1134	1074	1813	575	784	777	1015	606
YFL067W	76	18	44	65	79	123	352	58	41	38	29	136	69	109	145	166	37
YFL066C	308	114	173	187	475	620	1927	232	115	174	155	424	208	766	802	1068	223
YFL065C	88	45	47	50	170	183	821	100	93	141	125	302	27	96	297	397	150
YFL064C	150	49	74	123	280	281	1262	148	147	179	145	634	68	184	533	654	201
YER181C	6	2	4	0	4	3	15	7	15	6	3	77	29	21	46	56	29
YER186C	2598	2185	2634	3292	2902	1934	6563	3953	6765	5278	5798	7578	2081	2521	9802	11819	7387
YER187W	345	574	416	577	355	295	656	909	866	899	835	2020	490	535	749	752	1096
YER188W	1265	598	1152	1679	2131	1010	2950	758	1065	727	832	11645	1492	2618	1578	1871	894
YER189W	52	15	34	45	94	98	397	34	51	48	42	251	37	103	173	206	58
YFL051C	61	36	82	69	54	54	141	40	48	72	60	1140	1519	2696	1119	1466	1027
YFL040W	270	110	202	322	331	268	859	231	331	194	263	1281	370	597	476	509	226
YFL019C	38	15	25	55	40	58	161	30	50	28	19	599	324	525	581	595	211
YFL015C	15	12	15	9	14	15	32	30	15	23	59	361	12	82	119	136	81
YFL012W	51	25	36	72	49	32	125	34	81	30	57	223	41	84	33	58	17
YFR006W	7621	4569	6182	11585	9599	7096	21687	8348	17738	11675	12550	28297	7594	9041	8235	9813	3905
YFR018C	2894	1525	2758	2475	2453	2349	8252	2862	2386	2035	1991	8637	1204	2082	1897	2474	1515
YFR035C	1149	2675	1386	857	792	599	2388	3593	2049	2498	2316	4632	388	301	947	965	1391
YGL262W	141	139	119	53	87	113	319	148	120	92	171	1227	440	501	496	676	323
YGL260W	9	3	7	1	2	12	12	5	1	5	0	24	16	30	17	49	16
YFR054C	61	18	32	43	52	58	172	51	35	24	21	235	87	271	100	107	20
YFR057W	174	56	119	380	337	236	635	101	450	97	119	903	226	362	628	733	160
YGL204C	403	123	324	583	448	356	1200	191	1247	442	557	1591	445	533	657	715	133
YGL235W	4	1	1	0	4	1	12	1	1	2	1	8	2	4	3	3	2
YGL230C	43	29	40	91	39	51	180	19	106	29	86	373	77	210	137	218	64
YGL176C	963	428	694	1584	1444	1229	3887	748	1238	716	870	2401	623	1207	1314	1758	653
YGL193C	1	95	2	1	1	1	1	11	2	7	6	2	1	1	1	1	73
YGL185C	2007	1959	1980	1981	1553	1589	4183	3005	2842	2515	2698	15318	3338	4263	4108	5039	4529
YGL159W	1380	517	906	2591	1891	1347	4324	876	3374	1323	1638	7518	1630	2579	2690	2937	712
YGL149W	52	34	34	74	104	80	319	51	53	66	51	107	7	87	98	123	80
YGL140C	3238	1101	2209	3789	3506	3232	12476	2541	3515	2762	2614	7099	2879	5385	4770	5685	1747
YGL138C	2	2	3	0	6	2	8	0	15	2	0	4	5	4	0	9	0
YGL118C	9	0	10	7	7	0	20	6	9	6	0	58	4	21	52	45	2
YGL114W	2633	989	2069	2696	2856	3144	10719	2004	2726	1922	1822	5913	1832	3038	3546	5031	1601
YGL108C	1254	991	1207	2438	1331	880	3232	1338	1756	1265	1422	8239	1073	1477	1730	1773	1391
YGL088W	118	184	22	67	130	37	584	12	829	362	811	1675	283	358	630	737	840
YGL082W	3721	1082	2734	4963	3893	3382	10643	1828	4054	2268	2085	19144	3656	6167	5305	6133	2474
YGL081W	248	115	199	275	204	236	592	152	238	136	207	1259	391	620	549	639	223
YGL039W	4487	2434	3437	4463	4150	3005	9184	3545	5297	3232	3434	7281	731	756	1249	1249	697
YGL034C	9	2	6	18	14	8	59	7	10	5	3	35	4	14	21	19	9
YGR266W	2067	429	1271	2209	2462	1949	6177	687	1624	864	938	5816	1529	3098	4341	5526	1003
YGR273C	0	6	3	0	8	7	18	2	23	9	3	104	5	21	11	7	10
YGR016W	239	75	93	314	287	211	796	88	416	165	190	1522	267	513	925	1129	225
YGR017W	8755	7430	8045	15709	8679	6233	19762	14011	12731	10171	11823	28502	3955	4918	4869	5472	4779
YGR018C	600	4762	945	360	378	330	1075	6375	2644	3628	4038	3432	299	181	199	230	1489
YGR025W	329	15	133	697	676	355	1418	39	282	51	72	1111	219	772	390	459	39
YGR026W	8365	1958	5295	11336	10191	6716	22348	3760	17149	6572	8637	54275	10348	14996	7988	9186	1877
YGR035C	569	89	536	540	330	1177	4290	382	365	188	261	4277	787	1520	633	742	245
YGR039W	66	3	30	88	87	100	233	20	139	38	68	428	53	89	102	149	20
YGR045C	79	21	26	93	100	84	291	15	57	44	39	415	144	430	612	725	187
YGR050C	283	491	313	374	264	328	928	1158	1242	1175	1191	3039	748	743	1692	1894	2393
YGR054W	5705	1849	3637	6991	6998	5450	19153	3766	4038	3313	3040	7563	917	1845	2294	2853	852
YGR067C	309	30	195	230	209	268	971	42	131	47	109	1598	1311	3781	18264	26374	2709
YGR079W	404	367	374	1148	997	1462	4234	1761	1494	1144	1237	1319	177	233	668	858	494
YGR111W	4256	1070	3029	4170	4211	3318	9151	2224	4619	2295	3442	31036	9110	12950	10296	11655	3893
YGR117C	2480	562	1371	2739	3214	2102	7267	797	3877	1476	1858	11309	3463	6789	4843	5442	1217
YGR122W	2001	334	1230	2058	2211	1876	5668	694	1646	779	830	5780	1644	2730	2668	3032	585
YGR126W	286	52	130	443	456	235	804	75	87	58	63	644	270	454	508	642	151
YGR127W	1706	458	1034	1767	1787	986	2886	507	1021	504	519	11044	4697	8091	6404	6808	2331
YGR130C	6448	1469	4040	5744	7224	4930	17247	2414	3084	2195	2840	25510	13286	27200	16564	21814	5880
YGR153W	389	423	485	652	488	317	1052	776	1117	954	1216	1464	238	320	480	521	358
YGR164W	57	49	63	125	124	49	219	69	302	103	107	76	13	10	20	26	55
YGR201C	1890	3007	2144	1284	1021	1093	2941	4199	2643	2579	3264	41006	32834	25513	40111	40566	46101
YGR210C	3646	1838	3381	4422	4009	3646	10086	3787	2933	2693	2739	5006	1059	1511	1771	2546	1286
YGR237C	3235	528	1643	3342	4121	1841	6315	530	991	539	680	10428	1920	5032	5291	6488	1949
YHR210C	439	363	418	510	493	445	1373	648	886	804	967	4284	494	753	332	280	230
YHR213W	30	14	9	6	74	41	158	25	21	22	18	37	31	46	55	69	9
YHR214W	84	27	52	131	194	184	567	96	91	79	123	216	52	154	462	541	244
YHR218W	441	163	213	263	700	866	3193	356	225	315	235	763	219	822	1123	1450	387
YHR219W	2649	2563	2769	3180	2499	3338	10246	6278	4497	4870	4748	7284	2193	3021	3510	4590	2973
YIL177C	2371	1578	2070	2327	2523	3307	10157	4099	2602	2709	2656	6881	2680	4733	4581	5849	3063
YHL050C	2382	2580	2637	2635	2122	2915	8592	6034	4051	4516	4279	7297	2420	3210	3303	4281	3065
YHL049C	193	86	95	122	311	331	1448	209	204	221	203	726	74	240	537	763	242
YHL042W	233	184	180	223	194	213	603	256	265	223	205	2554	401	477	688	863	323
YHL041W	1	3	0	17	0	5	17	6	6	2	6	14	7	8	5	7	5
YHL037C	15	10	12	7	12	4	45	24	14	12	30	41	15	11	18	9	6
YHL026C	540	148	409	565	600	664	1947	305	334	291	280	1147	189	522	662	917	387
YHL017W	2894	1452	2289	4348	3602	2484	9350	2334	4750	3280	3649	8428	1766	2679	1836	2189	700
YHL012W	306	13	95	323	364	405	1348	25	296	21	26	1879	852	1516	352	458	27
YHL008C	1253	256	798	1380	1421	1146	3713	434	453	404	222	2529	896	2183	2920	3533	936
YHL005C	109	29	53	51	94	97	421	42	47	27	41	146	55	116	92	144	23
YHR020W	18319	9616	14428	17917	20011	13765	42888	19539	17080	12927	15621	7000	915	809	1521	1831	924
YHR022C	445	134	329	539	533	333	1247	260	538	301	383	2204	1462	2374	699	763	243
YHR033W	294	126	175	234	465	375	1136	231	350	239	269	2256	2514	5817	8991	12024	3816
YHR054C	620	225	206	1900	1598	911	2340	289	2476	381	465	3345	1235	2843	2383	3250	907
YHR078W	2731	799	1605	2692	3572	2062	7213	1446	2796	1460	1863	8714	3020	5200	5740	6648	2015
YHR112C	3442	2225	2807	2991	2666	2709	7668	3203	3186	2441	2645	23314	4772	5400	5377	5334	3513
YHR125W	3	0	7	5	2	11	5	1	13	0	0	71	19	42	14	17	0
YHR127W	1233	382	957	1553	1583	1242	4458	980	1882	1068	1178	2147	144	128	533	625	286
YHR130C	95	69	93	132	110	77	276	163	289	189	158	345	122	163	99	143	116
YHR131C	2641	1133	1933	3197	2875	2829	9398	3082	2978	2544	2870	7602	2798	4575	3715	4945	2030
YHR138C	4363	2929	4341	3208	2307	1970	5616	2712	2796	2252	2445	72348	16988	20817	33040	39475	29941
YHR140W	367	201	279	200	299	559	1487	344	513	233	276	9579	3258	5918	4887	5925	3413
YHR173C	101	71	80	147	156	182	495	176	322	158	181	408	79	87	44	73	56
YHR180W	603	411	548	536	346	355	1303	529	480	383	460	3906	908	1174	1366	1694	910
YIL175W	15	2	10	9	11	7	23	1	12	2	2	12	3	7	4	2	1
YIL174W	7	1	2	9	4	5	15	5	5	4	3	9	3	4	3	4	1
YIL171W	71	11	52	94	53	41	233	33	44	28	50	217	46	84	71	84	49
YIL165C	474	826	640	352	352	513	1398	1463	1080	1145	1284	2502	937	796	692	852	1323
YIL163C	162	164	185	96	120	138	480	217	366	300	291	620	99	91	97	152	140
YIL108W	2564	1433	2054	1997	2296	2625	8840	2441	2318	2140	2110	10162	3510	5478	2093	2795	1607
YIL102C	19	8	9	33	26	22	77	36	40	37	32	352	117	114	195	185	295
YIL092W	839	309	615	1324	1170	905	3253	624	844	544	699	2297	447	615	1817	2024	662
YIL089W	331	49	207	313	357	267	1039	139	536	204	175	2098	591	911	668	955	275
YIL086C	116	103	77	83	78	61	234	171	191	152	149	1552	600	732	679	843	1079
YIL067C	1599	1016	1258	1561	1663	1891	5528	2377	2352	1855	2298	3880	636	857	686	722	470
YIL060W	869	1333	957	1112	601	509	1416	1423	1292	1231	1503	4389	2368	2226	3760	4462	6823
YIL055C	942	557	727	704	621	563	2111	899	718	553	599	5751	2025	3338	4849	6032	3120
YIL054W	10	7	8	4	21	16	28	12	18	15	27	29	9	10	8	13	12
YIL024C	369	152	342	315	300	261	994	210	261	222	222	4920	1101	1988	2042	2705	1407
YIL012W	29	17	28	22	20	24	71	32	69	31	32	149	116	118	30	33	24
YIL001W	1158	262	793	2104	1491	1206	3546	866	2111	1224	1432	6960	1576	2172	2519	2754	646
YIR016W	1753	1797	2036	1555	1279	1257	3582	2656	2171	2235	2137	19065	6206	7615	10044	11133	11238
YIR020C	2	4	2	8	1	3	1	4	3	14	1	2	3	1	1	1	3
YJL225C	2405	1613	2083	2347	2566	3394	10169	4108	2571	2735	2640	6926	2730	4931	4758	6068	3090
YIR042C	941	260	710	1018	872	708	2400	541	1027	622	595	4132	795	1177	2278	2880	1118
YJL218W	1011	938	1010	1800	1221	683	2421	1798	3816	3260	3195	3804	203	250	421	534	312
YJL213W	2148	1460	2197	2280	1436	1918	5805	2126	2884	2386	2347	10806	1408	1990	1671	1786	1515
YJL206C	697	90	316	502	968	626	2573	177	366	190	199	2234	772	2145	3485	4181	688
YJL193W	732	162	475	1327	1075	995	3253	341	1492	588	722	1735	214	437	487	646	106
YJL163C	1147	328	801	944	815	826	2842	590	968	663	802	16266	10083	14600	16561	19420	7454
YJL132W	955	365	627	873	701	643	2219	565	881	591	606	4343	2487	3716	3003	4000	1250
YJL118W	460	210	468	673	450	737	1921	626	694	490	485	950	73	135	218	266	169
YJL114W	9	3	3	6	32	23	63	1	4	2	11	74	27	160	178	320	6
YJL113W	186	24	95	267	337	473	849	38	120	40	57	1036	336	1179	1105	1831	158
YJL107C	371	138	196	466	633	317	966	123	182	129	203	349	177	85	87	83	83
YJL070C	1807	745	989	1978	1918	1278	3872	941	1845	1179	1264	9895	2555	4576	3619	4501	1611
YJL068C	4242	2600	4499	3202	3164	3657	12176	4911	6804	5111	5443	37854	7069	9594	12637	15997	12479
YJL043W	75	61	115	62	46	98	264	142	112	93	144	539	127	155	306	349	343
YJL028W	2	5	1	9	4	3	13	12	7	6	3	45	11	15	1	11	11
YJL027C	20	54	20	6	14	9	27	45	40	35	6	57	21	11	18	17	23
YJL007C	10	11	9	11	7	7	36	23	48	27	39	54	17	17	31	37	21
YJR012C	1009	489	978	1901	914	612	2166	934	1991	1189	1486	7730	1650	1619	2852	3330	2086
YJR015W	4683	1821	3426	7023	6225	3856	13991	2528	5809	4036	3796	14593	2250	4041	4702	5792	1527
YJR027W	8751	1539	3899	6001	10036	8031	35225	2263	3437	2392	2273	24362	4960	15775	14865	24342	3265
YJR026W	27	312	8	82	75	33	118	38	482	147	29	407	52	219	188	277	320
YJR029W	7111	1766	3271	5939	8375	5974	26847	2081	3458	2254	2014	16483	3506	12888	10085	16755	3239
YJR028W	1	107	6	8	2	3	2	96	31	39	42	5	3	2	3	3	74
YJR056C	1023	687	1026	1906	1300	917	2888	1608	1978	1436	1716	5084	1538	1633	2894	3225	2268
YJR079W	28	17	34	68	28	29	99	20	51	23	23	264	61	57	89	125	80
YJR084W	1845	1008	1641	2616	2303	1693	5538	1987	2731	2113	2511	6323	1354	1851	2120	2428	1450
YJR096W	4215	4323	4023	3592	3482	1838	5536	4380	3867	3810	4107	62252	48367	53661	26227	29589	35736
YJR098C	601	137	349	713	705	567	2121	387	682	398	564	1716	690	1190	1987	2237	631
YJR115W	519	112	402	795	622	343	786	86	97	101	126	2103	2130	4843	2692	3738	1152
YKL222C	1124	145	367	1070	1450	1065	3864	210	871	307	365	2629	810	2210	2496	3035	459
YJR124C	2417	835	1856	3936	3406	2935	9183	2146	3571	2215	2318	1997	158	197	341	391	170
YJR128W	9	25	8	10	9	10	63	28	19	33	16	20	3	14	23	46	48
YJR142W	4045	1017	3262	4494	3499	3178	8980	1883	4382	2365	3210	20634	4215	5524	4009	4526	1433
YJR146W	217	66	171	87	164	182	686	211	164	141	166	653	406	677	1555	1810	1521
YJR149W	484	83	259	351	464	487	2117	260	492	247	286	3392	1412	2603	3610	4484	795
YJR154W	188	49	95	252	178	357	1063	100	103	84	81	224	99	213	243	313	61
YKR005C	428	148	300	227	233	284	1070	255	301	195	216	1788	493	908	463	560	150
YKR015C	439	81	207	549	757	424	1771	138	652	212	235	1660	452	1473	3121	4060	955
YKR018C	11923	5065	8522	9209	10455	7647	24945	7094	9180	6913	7451	33722	19075	26410	38498	41915	15264
YKL162C	464	158	327	671	564	290	1132	207	478	303	347	2506	747	918	1426	1520	460
YKL107W	91	72	106	85	99	73	284	130	99	87	121	2308	1892	1989	1666	2055	1600
YKL102C	8	1	7	4	16	8	27	2	10	4	8	27	8	5	9	7	6
YKL097C	6	1	6	2	7	6	20	12	5	9	2	36	1	14	15	22	4
YKL091C	3268	2216	2870	3230	3060	2039	6126	2575	3753	2773	2913	22100	20597	26941	18023	19049	12345
YKL070W	590	406	440	391	539	548	1890	719	780	601	576	3071	702	878	1607	1776	1179
YKL069W	1704	1814	1798	1899	1461	1102	4121	2456	2445	1938	1812	9747	968	1123	1607	2003	1744
YKL063C	2236	284	1396	3379	2728	1762	6080	456	2408	642	925	11921	1298	2515	4995	6030	1461
YKR032W	0	0	0	0	0	0	3	0	0	0	0	15	2	1	4	0	2
YKR041W	52	28	26	62	106	157	542	95	47	63	52	189	4	23	68	96	37
YKR045C	250	144	174	262	284	261	1150	325	275	231	208	945	116	297	418	605	335
YKR070W	3883	3018	3736	3228	3670	2842	8977	5414	6450	5386	5593	15176	2776	2879	3032	3785	2524
YKR104W	428	98	228	208	259	277	920	194	403	210	204	556	342	485	461	768	191
YKR073C	17	0	3	24	44	40	152	6	7	3	4	20	9	51	56	85	9
YKR075C	1773	351	1254	1495	1013	972	2571	213	446	234	358	5391	1922	4497	2679	3253	722
YLL067C	6329	3060	4903	5830	7641	10671	35764	9039	6708	7168	6720	13709	4190	8691	11894	15328	5228
YLL066C	6434	4478	5252	5612	7134	10105	33372	11559	7779	8784	8174	15199	4518	8608	10934	14227	6305
YLL056C	823	1061	844	698	472	397	1392	1445	899	860	825	3228	1001	922	1726	1780	2252
YLL032C	972	511	558	1651	1920	1170	4475	709	1257	751	624	2772	643	1436	2256	2694	820
YLL054C	1100	188	548	1301	1493	1349	4143	354	1406	488	511	3432	1045	2198	2045	2727	357
YLL053C	213	188	270	500	350	245	722	394	954	771	720	1198	297	387	517	535	328
YLL017W	202	116	214	251	177	159	515	176	259	204	123	945	216	383	465	704	225
YLR001C	1284	258	685	1552	1491	1673	6088	501	1078	639	598	8053	2350	6023	7255	9892	2340
YLR012C	1	0	0	0	0	6	11	1	14	12	7	14	7	6	29	24	22
YLR030W	576	166	432	505	449	594	1777	379	647	378	456	3019	1804	2711	1142	1344	404
YLR031W	317	120	242	296	316	312	859	193	458	161	246	3597	1865	1961	776	932	315
YLR036C	580	323	441	1504	877	690	2141	512	1600	603	643	3088	705	1500	1133	1518	620
YLR046C	797	300	543	1015	776	689	2405	524	1422	617	889	2319	667	1007	874	1337	412
YLR108C	331	148	277	924	1081	932	3164	408	846	358	518	2387	720	1338	498	577	134
YLR111W	25	14	23	27	21	27	84	23	13	11	4	134	40	73	50	42	27
YLR112W	306	150	309	363	447	369	1502	360	1039	490	586	1543	271	360	282	333	146
YLR122C	177	72	166	63	124	125	426	127	193	143	113	1132	432	544	984	1172	667
YLR125W	180	53	128	175	194	203	580	149	186	109	116	642	246	366	844	945	313
YLR126C	2417	2036	2220	2064	1887	2203	6315	4518	4347	3251	3863	6342	786	1122	760	1048	796
YLR152C	3122	1322	2512	2637	2453	2254	7098	2114	2361	1515	1682	11246	7237	10672	13941	16385	5782
YLR415C	35	4	18	34	19	34	82	6	5	0	8	66	27	37	35	58	10
YLR419W	1716	518	941	2673	2597	2552	8657	1342	1916	1276	1488	2959	566	1103	1453	1946	476
YLR456W	297	8	75	505	481	404	1137	40	654	51	46	2293	288	870	543	960	45
YLR460C	613	143	461	636	557	560	2053	462	1049	632	689	1603	287	441	1388	1628	507
YLR156W	84	26	71	61	65	125	290	95	52	54	60	370	257	421	404	456	287
YLR159W	87	27	68	64	62	132	315	86	55	46	53	379	245	399	419	470	268
YLR161W	93	26	67	70	78	149	357	86	55	50	57	408	290	461	494	538	308
YLR162W	69	109	85	39	31	49	132	241	86	204	161	185	80	78	50	98	213
YLR177W	7321	4228	6229	5228	5679	4186	13574	3073	2689	2484	3088	24202	5595	10247	4103	4593	3572
YLR179C	14478	19300	17664	14073	10563	13197	37268	36999	22394	22077	23487	25129	3265	3504	2887	3069	3739
YLR225C	3587	1269	2545	4890	4329	2873	8750	1629	4246	2162	2458	14486	1894	3074	3397	3782	1221
YLR236C	28	38	40	43	61	50	240	80	42	68	26	94	30	39	73	108	44
YLR255C	10	16	17	47	19	22	64	59	44	56	71	125	35	46	45	51	67
YLR257W	35815	30373	32657	37677	29494	16595	52995	41889	34225	36237	41490	154336	35018	43346	25597	26438	26925
YLR278C	3103	1313	2225	4402	4182	3422	12579	2131	3065	1931	1989	8979	2041	3983	7318	11367	3108
YLR287C	2457	557	1617	4322	3759	2484	8092	1322	4925	1841	2695	5052	337	607	1047	1155	254
YLR296W	1	2	2	19	17	2	14	1	27	2	8	10	0	4	59	118	21
YLR297W	1449	582	1099	2865	1842	995	3959	726	820	414	375	7130	3340	4642	5775	6293	4471
YLR302C	96	22	46	56	106	58	252	26	41	14	24	152	15	16	22	28	5
YLR326W	937	700	992	1273	905	688	2250	847	1343	923	953	2439	790	1041	1698	1900	1165
YLR345W	4735	1014	3460	5548	4448	2759	8766	1188	3227	1759	2199	34689	13590	24718	33259	39255	11708
YLR358C	190	327	295	123	156	85	441	773	791	668	584	768	84	58	81	128	285
YLR365W	5	6	5	17	4	6	30	6	40	19	4	104	34	30	21	11	10
YLR462W	119	49	68	114	188	192	815	92	113	102	74	503	61	185	303	389	102
YLR464W	60	42	31	59	79	123	557	82	46	75	59	204	28	123	154	209	79
YML133C	3342	2754	3102	3580	3769	4828	15189	6781	4910	5409	5167	8523	2545	4239	5518	7283	3638
YML131W	2718	1392	2265	2500	3433	2287	8645	2819	5183	3365	3261	29424	12752	18603	10634	11478	5888
YML122C	1	0	0	0	1	1	1	1	1	1	0	1	1	1	0	1	1
YML119W	1513	1113	1247	2575	2077	1462	4648	2350	3067	2351	2489	8503	1503	1986	5731	6338	4369
YML108W	866	218	679	2120	1231	734	2321	345	2852	961	1315	2440	640	798	1685	2062	242
YML096W	1890	502	1271	2316	2730	2116	6876	1220	2571	1231	1689	3391	500	779	1485	1965	623
YML083C	152	102	130	191	97	165	611	254	423	332	412	1438	456	622	773	973	401
YML082W	1379	525	1108	2026	1843	1899	5903	1438	1391	1022	1223	1350	170	272	811	1084	455
YML053C	1566	226	995	2445	2008	1204	5045	392	1007	428	544	7129	955	2729	1875	2667	498
YML045W	6441	1557	3339	4449	6682	5508	22088	2095	2890	2040	2085	13525	3504	9844	8757	13870	2116
YML039W	4949	1408	3471	5128	7356	5579	23922	1717	2940	2000	1867	11802	3583	11063	9778	11721	2344
YML040W	11	29	30	12	9	30	60	26	66	101	19	354	47	39	110	262	290
YML020W	1156	188	669	1166	1447	1200	4337	264	590	405	443	3033	837	1960	2020	2835	579
YML018C	1524	438	1099	3157	3281	2466	8802	974	2692	1286	1671	3269	372	598	1288	1261	390
YML003W	186	25	40	298	400	251	954	15	95	48	49	687	276	1138	844	968	51
YMR007W	158	132	163	88	75	86	221	128	184	151	157	305	101	135	174	266	186
YMR027W	9276	5294	7299	8522	7967	7273	23769	9355	11396	8385	9627	37997	11319	15004	17014	18919	11030
YMR045C	4518	1018	2747	3948	4801	3391	14904	1880	2724	2196	2167	7427	2563	4643	4924	7434	4272
YMR046C	1	15	1	1	1	1	1	26	5	13	132	2	2	1	2	1	841
YMR050C	5623	1067	2572	3813	5538	4996	20783	1352	2328	1419	1411	11161	2763	8425	7561	11808	1594
YMR051C	1	84	2	2	1	1	2	64	7	20	22	1	1	1	1	1	28
YMR082C	4	3	1	7	5	9	19	3	3	2	0	75	49	100	16	14	13
YMR084W	591	90	217	181	352	111	301	26	18	36	22	1589	587	1473	2872	2862	541
YMR085W	2042	665	1291	697	773	301	880	261	397	287	400	10973	2811	4454	7070	7974	4291
YMR090W	2479	2568	2692	2561	2475	1902	4439	3675	5053	4646	5266	111736	53495	53068	40729	43712	39088
YMR099C	11438	6671	10091	12599	10013	7775	23830	9410	15458	9694	10704	47042	7998	9900	11063	12497	6277
YMR103C	1308	2116	1910	1647	1206	498	1542	1485	925	1089	1165	3816	2136	2316	2206	2669	4077
YMR114C	2716	3030	2833	3267	1943	1791	4516	5229	3835	4043	4299	21239	10553	11382	16503	18145	19781
YMR122C	86	43	76	75	92	120	347	139	47	62	13	97	47	95	239	267	76
YMR141C	274	78	191	221	204	198	560	114	358	121	164	1501	591	548	564	873	205
YMR155W	1190	388	848	1309	1408	1568	4434	886	1429	794	829	5121	1798	3032	3298	4646	1173
YMR181C	2049	306	1329	2338	2172	1552	5201	492	727	536	607	14165	4519	9255	10567	12901	2365
YMR187C	582	134	382	741	729	857	2528	396	1206	458	598	2217	630	905	1432	1697	348
YMR196W	3061	1541	2242	2319	3219	3909	9567	3335	2649	2717	3124	38387	25212	44100	15253	19897	9323
YMR206W	290	236	285	165	188	173	523	377	240	271	304	5241	6292	15583	15435	20110	6629
YMR209C	1775	875	1428	2309	2230	1648	5817	1840	3387	2339	2434	7791	1711	2438	2422	2856	1455
YMR244W	38	20	49	47	39	52	122	41	61	85	51	182	26	66	19	39	22
YMR253C	1122	380	756	1288	1308	1337	4262	616	1100	812	915	6220	1328	2229	3158	3899	1622
YMR254C	57	20	57	54	89	95	259	21	52	35	34	232	72	124	165	259	42
YMR262W	2189	1620	1973	1885	1486	1167	3810	2574	2374	2245	2679	10434	4220	5035	5424	5950	5671
YMR265C	1428	332	940	1828	1924	1292	4032	449	606	351	429	3814	570	1484	2497	3233	894
YMR295C	11684	6825	11587	14661	11390	7908	23494	7102	11636	8036	8227	54299	7083	10283	11287	13107	6505
YMR315W	12525	6756	11363	9077	8501	7844	24081	10973	12486	9410	11660	55314	8414	9815	8703	8963	4951
YMR317W	2214	1713	1888	1980	2155	2169	6439	3579	2929	2898	2588	7165	3463	4806	5669	6211	3394
YMR320W	379	77	266	735	539	364	1240	178	412	150	227	1302	1266	1903	2829	3144	861
YMR321C	527	458	618	499	454	421	1266	481	888	588	522	1593	211	318	116	198	120
YNL320W	1633	575	1179	1414	1449	1281	4524	823	2598	1371	1293	4702	477	657	415	326	135
YNR077C	2	0	0	0	0	0	1	0	0	3	9	5	0	0	0	4	2
YNR061C	2124	881	1443	2926	2966	1852	5461	1352	3752	1737	2033	6829	1046	1763	1733	2019	848
YNR064C	267	125	228	407	306	289	778	257	319	208	216	1678	327	407	944	1210	655
YNR065C	1445	359	870	1578	1854	1531	5109	742	940	724	828	3435	677	1446	1640	2320	679
YNR066C	132	63	37	160	323	216	836	60	121	76	98	618	105	357	542	743	92
YNR068C	542	87	418	611	438	380	1490	132	422	117	170	3066	1457	2963	3013	3603	669
YNR071C	314	200	244	265	214	188	799	334	398	247	243	2618	1245	1627	504	548	327
YOL163W	370	157	315	116	130	213	569	223	135	132	66	1293	345	442	334	395	210
YOL162W	264	122	260	35	94	164	386	104	187	114	145	1069	331	304	193	260	114
YOL160W	32	10	26	50	37	56	124	23	56	20	28	123	51	36	48	21	6
YNL234W	2154	576	1440	2485	2113	1290	4162	637	735	349	581	1935	582	895	760	1056	274
YNL208W	21247	17009	22115	11066	14569	13907	36487	19956	22228	18749	18281	328397	25277	35864	50711	52647	44933
YNL195C	570	468	641	300	402	226	715	321	375	247	269	12076	13727	17064	28186	29658	31367
YNL194C	789	257	566	366	617	301	981	264	254	206	247	10285	10465	20486	25247	28823	11163
YNL193W	2324	1194	1607	2606	2456	1497	5509	1425	2438	1342	1655	5273	756	1215	2366	2807	1703
YNL190W	14685	5357	11167	27807	17357	11492	37226	5381	7552	5115	3748	23112	5482	11271	19651	24102	9194
YNL184C	260	47	156	135	142	168	677	89	162	86	81	582	142	267	166	204	49
YNL165W	802	265	541	903	925	771	3014	438	947	478	450	3095	726	1196	1766	2044	621
YNL146W	31	5	10	109	65	60	238	8	81	9	19	271	36	222	142	197	20
YNL144C	3717	2271	3496	2895	2472	1959	7188	2308	1724	1793	2072	10188	12603	20443	13611	15413	7355
YNL143C	121	57	79	32	66	104	296	115	173	165	98	1246	174	299	625	711	486
YNL140C	311	95	239	508	180	142	424	182	196	108	170	875	98	109	122	174	242
YNL134C	9212	5743	8547	8326	6634	12019	37190	16747	15819	13463	16295	98180	32754	46973	47632	56883	43187
YNL115C	3820	2111	3067	3314	3200	3165	9344	3561	3549	3114	2992	35840	22915	38132	32867	41508	18248
YNL108C	2330	2410	2330	3823	2172	1646	5714	4543	4858	4736	4379	5864	716	788	794	841	929
YNL095C	1639	566	1204	1577	1815	1677	5929	1365	2119	1346	1521	4370	1265	1985	2258	2456	1230
YNL092W	506	225	444	319	344	227	978	320	417	359	359	5708	1024	1414	1496	1910	1058
YNL058C	2255	1419	1716	3311	2878	1558	6750	2371	2536	2183	2122	6667	1045	1639	1562	2038	1390
YNL050C	1405	995	1369	2606	1948	1525	5064	2488	3389	2200	2256	7101	1026	1040	2276	2432	1744
YNL046W	1602	448	1154	1186	1129	1400	3969	1135	1732	1048	1291	8225	1701	2379	2733	3096	1695
YNL040W	2830	1778	2466	2394	2245	2092	7068	3061	3060	2220	2450	12162	3507	4635	3066	3542	1745
YNL035C	2829	774	2190	3653	3553	2304	7677	1317	3115	1606	1679	6382	1301	2208	2756	3461	1045
YNL034W	44	56	39	152	45	81	250	137	74	53	64	285	97	177	103	131	70
YNL033W	209	87	160	310	275	236	668	201	195	141	166	701	194	279	505	583	227
YNL019C	264	109	184	381	322	266	782	186	196	154	178	952	263	400	775	854	301
YNL018C	70	32	63	102	49	72	182	96	74	64	50	372	97	175	167	197	124
YNL011C	1953	1120	1537	1986	1957	1292	4310	1789	3414	2518	2657	11784	3868	5215	3014	3320	1692
YNR014W	834	472	871	1149	966	878	2610	616	567	517	568	6956	2659	8355	774	908	404
YNR021W	12730	5316	8985	12815	14585	8037	30289	11151	20870	13057	15000	30226	2354	3468	2997	3735	1128
YNR048W	952	280	750	1127	1116	975	3085	478	927	539	669	2624	388	552	813	1023	260
YOL131W	24	22	19	26	7	9	34	18	39	24	14	883	326	325	318	357	400
YOL118C	122	50	115	75	72	62	384	62	268	88	73	1745	543	731	937	1096	266
YOL107W	596	298	371	793	817	616	2255	618	1533	810	821	4816	659	1251	1132	1582	445
YOL085C	34	6	20	33	45	30	125	12	28	24	12	280	72	153	191	211	125
YOL075C	1027	238	612	975	1169	1360	4853	551	943	659	680	2818	1314	2442	1722	2558	466
YOL057W	4991	1515	3342	6375	6195	4867	16218	3437	5585	3776	4982	8616	1214	1935	1379	1714	496
YOL036W	2615	795	1659	3241	3423	2810	10228	1435	1787	1418	1573	7474	2482	4737	6385	8363	2383
YOL029C	958	483	814	1738	1173	942	3047	891	1393	967	782	2232	258	347	245	295	122
YOL024W	24	7	21	4	19	27	80	10	32	18	28	65	19	23	30	29	19
YOL014W	6214	3619	5799	5902	5432	2286	8744	3115	3444	2735	2507	6975	241	288	494	472	472
YOR012W	511	139	376	787	554	466	1416	211	661	246	320	2229	406	577	527	588	248
YOR015W	1196	1198	1136	1659	1087	783	2569	2226	1808	1761	2237	4458	1375	1394	1391	1843	2363
YOR019W	1348	495	939	951	900	781	2516	761	1322	755	787	8983	3265	5768	18395	19506	6444
YOR029W	15	12	17	21	28	14	91	38	24	20	13	60	34	73	19	18	16
YOR062C	1020	335	801	586	573	783	2602	591	581	445	447	6697	614	1057	1131	1245	792
YOR072W	57	29	37	46	64	74	172	47	41	27	11	221	59	97	62	102	33
YOR097C	1716	1039	1425	2693	1666	1230	3885	1354	2758	1721	1979	13216	2103	2588	3953	4716	3692
YOR105W	111	11	46	118	142	91	317	18	131	22	19	332	54	96	101	154	12
YOR111W	1615	605	1361	1657	1420	798	2917	1147	2030	1370	1629	7071	2108	2928	3229	3796	1133
YOR131C	2265	1648	2052	2498	1866	1397	4900	3227	3535	2770	3041	11470	2397	3016	2565	2900	1879
YOR186W	30	34	47	6	41	37	99	43	150	122	158	1349	2952	3150	8040	8692	7040
YOR238W	1687	588	1067	2116	1659	1404	4176	813	1562	897	871	5825	1074	1628	1147	1551	569
YOR268C	4	6	13	18	4	6	25	34	16	16	14	91	92	98	17	26	38
YOR283W	2803	1507	2546	3791	3286	3161	9360	3732	4900	3338	4030	8951	1297	1699	2567	2957	1264
YOR289W	1897	1041	1738	1509	941	1275	3539	1462	1416	1045	970	29648	10572	13314	13626	16710	10873
YOR292C	1441	841	1253	1262	1331	1040	3078	1267	2190	1498	1846	8672	3788	4621	2754	3115	1769
YOR296W	1246	510	809	1543	1475	1313	5001	974	1970	1242	1291	6299	1527	2569	3051	3636	1965
YOR302W	173	7	33	270	223	243	888	15	36	14	8	117	38	129	99	176	16
YOR314W	9	0	1	14	27	35	129	14	46	43	16	36	0	14	25	19	1
YOR338W	888	607	894	705	748	1205	3120	1179	276	203	263	5482	894	1138	1778	1820	1192
YOR342C	2773	484	1852	6891	4746	3193	11514	672	2485	973	1043	7604	613	1581	2682	3632	603
YOR343C	19	9	32	4	14	33	113	23	27	15	13	140	38	131	221	355	79
YOR365C	617	310	313	840	747	488	1814	545	1133	664	783	4527	2029	3397	5228	5702	2033
YOR376W	30	27	22	3	14	17	75	58	88	67	55	148	58	66	50	59	62
YOR385W	12049	875	6750	7616	8436	4956	18064	849	2580	1187	1343	17931	618	1363	1210	1466	201
YOR387C	417	289	354	236	150	175	535	205	319	284	210	1680	897	1207	220	325	277
YOR389W	734	273	621	522	460	792	2251	459	419	409	459	1734	716	1072	1018	1333	509
YPL278C	143	64	102	115	64	110	332	105	166	129	182	1004	308	395	233	320	158
YPL277C	314	77	221	383	143	375	1152	200	234	158	215	1706	634	1300	940	1108	273
YPL276W	51	9	24	116	40	36	144	22	46	28	24	220	93	197	992	797	534
YPL264C	240	170	281	228	244	306	1219	457	546	457	547	1912	601	829	714	777	514
YPL261C	180	15	91	199	235	117	555	24	45	17	21	450	167	586	630	702	59
YPL257W	265	93	159	387	308	243	754	130	255	120	140	1189	458	915	885	950	331
YPL247C	2898	889	2026	2697	3304	1123	4556	700	606	673	799	13762	8515	23410	12354	14794	5992
YPL245W	1927	1161	1769	2747	2671	1551	5459	2765	4827	3707	4096	3653	899	1343	553	648	425
YPL229W	440	52	400	768	566	521	1711	109	325	169	166	3194	535	1084	1830	2163	340
YPL216W	1251	307	607	1201	1490	1236	4807	654	1393	635	810	5598	1693	3426	3112	4296	845
YPL199C	6131	3247	5155	10150	6446	3644	11894	5869	7765	5016	5688	16482	1932	1997	4172	4442	2947
YPL162C	870	121	475	1038	1390	880	2980	327	845	461	626	3107	1030	2029	2960	3636	614
YPL150W	2660	1654	1941	2398	2925	2200	7848	2407	2487	2183	2294	8049	2397	4034	4950	6203	2837
YPL113C	630	321	551	510	609	497	1726	462	693	448	473	3518	1291	2013	2800	3569	1784
YPL108W	351	309	400	787	587	444	1284	702	962	614	592	1497	128	198	364	356	304
YPL088W	1645	1299	1457	1280	1282	923	2853	1727	1166	1051	1420	4348	724	918	2858	2875	2339
YPL080C	89	78	60	64	77	103	277	121	291	108	119	140	6	5	11	11	10
YPL077C	557	109	439	872	780	442	1644	232	368	251	174	2276	267	608	872	1100	244
YPL071C	2046	1573	1967	4130	2039	1114	3710	2738	3918	3015	3177	10986	1596	1769	4488	4969	3695
YPL068C	312	81	217	425	360	286	1421	136	245	142	111	538	68	120	130	222	64
YPL062W	7	9	7	0	0	8	31	18	9	10	14	56	12	11	20	33	25
YPL039W	763	244	609	986	794	953	2890	346	834	423	473	4520	1532	2939	1636	2475	984
YPL034W	1459	984	1241	1724	1327	1047	3091	1426	2406	1488	1593	6604	1051	1188	1674	1907	1290
YPR003C	1095	230	639	1013	1382	933	3526	512	950	540	673	5641	2174	4129	3241	4218	1613
YPR014C	211	66	208	291	205	246	759	184	232	138	208	878	173	233	363	457	266
YPR015C	284	79	179	233	235	238	695	87	120	41	133	2795	998	2242	1773	2520	869
YPR027C	439	262	305	845	685	357	1350	390	890	582	505	3932	1285	2511	3586	3992	2464
YPR053C	1842	1287	1635	1245	1492	1311	4661	2242	2668	1937	1909	4367	820	1112	799	1007	532
YPR063C	4425	2055	3928	5501	4008	3274	11382	3834	3988	3104	3924	7669	1263	1905	1510	2492	1206
YPR064W	49	60	46	85	53	41	118	83	88	113	102	461	140	141	96	134	98
YPR071W	631	89	288	795	796	551	2127	149	463	301	202	1740	265	677	995	1204	174
YPR078C	77	30	72	52	86	55	257	44	96	38	45	576	106	216	130	184	59
YPR084W	1404	324	1033	2492	1769	1254	4340	536	947	555	624	3496	742	1648	1597	2003	549
YPR089W	3092	1018	1603	4013	4187	3404	12101	2115	3036	2344	2832	7001	1629	3662	3344	4452	1135
YPR096C	12	3	5	4	19	13	70	3	0	2	2	30	8	15	41	51	0
YPR099C	831	724	824	1208	589	569	2009	1198	1738	1335	1040	8640	1729	1517	2028	3206	1439
YPR114W	5140	2627	4131	6737	4925	3873	13144	3701	4793	3571	3436	16096	2002	3278	2296	2858	1477
YPR127W	2999	1759	2960	3602	2879	2604	6896	2772	3296	2453	2526	26206	11538	17414	8059	10622	6782
YPR147C	3308	772	2368	3024	3197	2137	7494	1152	3493	1721	1908	13854	2601	4662	6166	7893	2010
YPR148C	10472	8685	9892	12241	9229	6903	22481	16369	16730	15441	17396	35017	10187	11244	13887	14801	10710
YPR172W	2796	1717	2250	3305	1987	1475	4715	1750	3412	2132	1975	11514	4281	4865	3911	4670	2654
YPR195C	123	99	121	117	142	71	382	203	103	125	151	409	151	185	194	223	176
YPR196W	754	149	516	737	882	760	2344	367	795	371	538	2686	888	1311	2652	2689	641
YPR202W	317	79	156	235	588	558	2323	244	292	298	233	1246	135	403	955	1248	303
YPR203W	124	58	58	67	239	234	1098	116	107	163	125	335	29	127	367	519	166
YPR204W	4965	3128	4328	6165	5843	7193	23583	8533	7243	7464	7476	10526	3407	5494	8299	10693	4727
YCL075W	0	0	0	0	2	0	0	0	0	0	0	0	3	0	9	3	3
YAL067W-A	2	0	0	1	2	1	1	0	0	0	0	1	1	0	2	1	2
YAL064W-B	44	13	26	40	71	80	199	40	23	30	12	164	69	214	469	438	115
YAL063C-A	7	4	7	19	11	10	45	1	3	9	2	51	8	22	17	19	4
YAL037C-A	31	36	39	92	25	34	68	60	46	42	49	32	2	4	4	3	3
YNCA0006C	1	1	1	0	0	0	2	1	1	1	1	5	1	2	2	3	2
YAR035C-A	7	8	7	7	4	1	12	7	6	5	6	9	8	9	274	292	262
YNCB0002W	0	0	0	0	0	0	0	0	0	0	0	0	0	0	0	0	0
YNCB0001W	1	3	1	1	1	0	3	3	2	7	10	6	2	1	0	1	4
YBL100W-C	19	14	14	25	17	10	71	18	13	15	12	155	49	56	111	121	96
YBL100W-B	1457	357	749	1318	1936	1325	5250	445	846	505	551	2460	568	1378	1714	2921	529
YBL100W-A	1	29	1	1	2	3	3	34	5	7	5	1	7	2	2	9	12
YBL071C-B	26	2	13	29	39	16	68	4	9	5	5	40	2	9	30	41	4
YBL029C-A	1498	931	1365	2502	1222	720	2332	964	1615	1098	1045	19519	7234	9812	7957	10686	6612
YNCB0007W	1	0	1	1	0	0	1	0	0	0	0	0	0	0	1	0	2
YBL008W-A	7	1	4	14	12	4	47	2	4	2	1	16	4	8	19	16	3
YBL005W-B	6668	710	2760	4246	6924	4966	19974	1583	2808	2075	2235	11408	2609	7431	7362	11104	3720
YBL005W-A	1	240	1	3	1	1	4	95	6	14	38	2	2	1	2	1	1153
YNCB0006W	3	5	2	0	0	0	5	3	4	8	11	7	0	1	1	2	2
YBR012W-B	4885	1056	2490	3576	4651	4270	16644	1482	2286	1453	1442	9237	2062	5844	5585	8771	1409
YBR012W-A	1	48	2	2	1	1	5	29	5	8	9	11	1	4	1	5	14
YNCB0008W	708	269	420	776	885	783	2604	420	666	345	283	1441	478	1276	1962	2785	717
YNCB0011C	0	0	0	0	0	0	0	4	2	0	0	9	1	3	2	10	16
YNCB0012W	0	1	1	1	1	0	4	7	4	3	8	5	0	0	0	0	3
YNCB0013W	1	3	2	0	0	1	3	0	1	3	1	1	1	0	1	3	2
YBR072C-A	5	1	2	4	4	3	8	0	10	2	0	24	2	1	3	3	3
YNCB0015W	2	3	2	0	1	6	2	3	2	3	6	69	32	31	4	10	9
YNCB0016W	2	1	0	0	1	0	1	1	3	2	1	11	4	1	0	1	1
YBR085C-A	7962	6683	7974	11049	6681	3109	9205	5610	6132	5197	5328	108687	26637	30734	52869	57195	52483
YBR182C-A	9	1	4	14	13	10	38	0	13	8	2	42	25	36	15	27	5
YBR196C-A	24	11	17	19	30	19	69	8	15	7	14	16	4	13	4	7	3
YBR196C-B	47	50	66	106	54	53	183	107	114	80	87	192	29	42	24	20	34
YBR200W-A	4	6	6	11	2	0	13	4	5	0	4	83	37	42	68	129	118
YNCB0017C	0	1	0	0	0	2	6	1	3	0	0	18	9	16	10	18	8
YNCB0018W	0	1	0	0	0	0	0	1	1	0	0	2	0	0	0	0	1
YBR221W-A	26	0	36	58	16	20	73	0	61	40	30	119	44	36	62	75	55
YBR298C-A	3	0	5	0	4	7	10	1	3	2	0	19	3	32	5	19	0
YCL048W-A	17	40	34	16	7	27	59	40	37	29	22	2719	5374	8981	1547	2094	1021
YNCC0008W	0	0	0	0	0	0	0	0	0	0	0	0	0	0	0	0	0
YNCC0009C	0	0	0	0	0	0	0	0	0	0	0	0	0	0	0	0	0
YNCC0001C	3	7	5	12	1	0	3	9	6	6	4	5	0	1	0	1	0
YCL021W-A	287	146	269	366	234	162	605	207	375	259	284	632	104	154	160	257	94
YCL001W-A	65	39	36	71	74	78	202	28	199	84	59	591	224	309	239	278	94
YCL001W-B	65	10	41	99	95	109	312	50	111	47	59	518	116	331	261	380	79
YNCC0005W	0	1	0	0	0	2	1	0	0	1	0	1	1	0	1	2	1
YCR024C-B	5944	6787	5280	15098	12920	11170	26740	7132	24372	7939	8188	21130	5389	11359	8394	10434	5401
YNCC0010C	0	0	1	0	0	0	0	0	0	1	0	1	0	0	0	1	0
YCR087C-A	2858	4251	3324	6863	3264	2025	5651	7060	5570	4870	4942	2328	127	100	366	446	536
YCR095W-A	42	3	20	63	44	42	116	7	26	5	15	137	48	90	148	174	14
YNCD0001W	0	1	0	0	0	0	0	0	1	0	0	1	0	0	0	0	0
YDL159W-A	1	0	0	1	1	0	2	0	1	0	2	1	0	4	3	3	3
YDL085C-A	2987	6102	3248	4528	2475	2003	5568	9959	9902	11057	10369	22472	1333	1182	902	1041	2007
YDL007C-A	0	0	0	0	0	0	2	0	0	0	0	10	6	13	6	14	0
YNCD0005C	5	2	0	0	2	0	9	2	2	0	4	13	11	11	4	6	3
YNCD0003W	2	8	6	0	7	0	18	7	21	22	0	5	0	0	0	0	0
YDL022C-A	4	1	1	12	5	3	12	0	3	2	0	140	75	193	201	234	75
YNCD0004W	0	0	0	0	1	0	0	1	2	0	0	2	0	1	0	0	0
YNCD0006W	0	0	1	0	0	0	1	0	0	2	1	1	0	0	0	0	0
YDR003W-A	295	447	281	317	322	430	795	563	846	450	546	1865	708	766	546	658	658
YNCD0017W	0	0	0	0	0	0	4	0	0	0	0	0	0	0	0	0	0
YNCD0007C	4	6	1	4	5	5	14	4	10	6	3	8	0	1	5	6	4
YDR034C-D	3802	564	1787	2961	4697	3203	11886	707	2427	953	1081	6234	1276	3343	4111	6346	821
YDR034C-C	1	31	1	1	2	1	1	24	2	7	4	1	1	1	1	5	15
YNCD0008W	1	1	0	3	0	0	1	1	0	4	0	5	0	0	0	5	3
YDR034C-A	7	2	0	8	11	6	12	9	43	7	12	116	18	45	31	44	11
YNCD0009W	0	0	0	0	1	0	1	0	0	0	0	2	1	2	0	1	0
YNCD0011W	0	1	0	5	1	0	1	2	1	1	1	2	1	1	0	1	0
YNCD0012W	1	1	0	8	2	0	2	3	1	7	1	2	0	1	0	1	1
YNCD0013C	8	8	6	15	6	6	7	12	16	12	12	5	1	2	13	10	22
YNCD0014C	0	0	0	0	0	0	0	0	0	0	0	1	0	0	0	0	2
YDR098C-B	7966	1871	3822	5426	7958	6782	26765	2551	4048	2612	2431	15668	3655	10499	9880	15067	2692
YDR098C-A	13	137	5	92	22	10	90	86	19	58	41	266	33	61	110	166	345
YNCD0015C	0	0	0	0	0	1	0	0	1	0	0	10	1	7	5	7	6
YDR169C-A	6	1	3	17	9	4	34	4	17	15	5	233	21	57	39	45	25
YNCD0016C	0	1	0	0	1	1	3	0	1	0	0	9	0	0	1	4	3
YDR170W-A	791	1493	836	714	788	762	2522	2568	1955	2512	2600	3952	962	1031	2171	2729	4998
YDR182W-A	43	53	53	87	36	39	96	71	140	73	86	482	63	114	114	105	127
YDR194W-A	2	0	0	0	2	0	0	0	0	0	0	1	0	0	0	0	0
YDR210W-B	3557	760	1806	3000	4166	2707	11252	967	2137	1057	1057	5876	1198	2902	3202	4991	1129
YDR210W-A	1	59	1	1	1	1	1	52	11	42	12	1	4	1	1	1	32
YDR210C-D	7102	1661	3504	5693	7862	6482	24848	2254	4079	2360	2219	14141	3125	9208	8412	8501	2471
YDR210C-C	1	141	3	2	1	1	1	112	7	26	32	2	2	1	2	1	57
YDR246W-A	43	110	49	45	31	50	138	159	82	94	85	229	150	132	94	112	156
YNCD0019C	3	4	1	13	2	0	3	1	8	1	4	6	0	0	2	1	2
YDR261W-B	2562	578	1238	2114	3184	2111	8819	808	1459	834	752	4317	803	2079	2621	4104	871
YDR261W-A	1	64	4	4	1	9	1	34	22	46	41	3	14	4	4	2	41
YDR261C-D	8100	1540	3487	6092	8320	7214	28875	2015	2818	2139	1947	16183	3952	11749	10574	18048	2884
YDR261C-C	5	198	4	4	8	11	24	93	30	43	53	73	6	17	15	51	112
YNCD0020W	35	24	27	16	23	13	70	25	55	56	70	81	23	25	12	11	18
YNCD0021C	0	3	0	0	0	0	1	2	1	1	1	5	2	4	0	1	3
YNCD0022C	2	0	0	0	1	0	5	1	2	0	0	17	6	3	2	6	3
YNCD0023C	0	0	0	0	0	0	11	0	0	0	0	32	0	0	0	0	0
YDR316W-B	5958	1237	2985	4232	5999	5255	20666	1696	2555	1735	1675	12629	2964	8633	7977	12553	1735
YDR316W-A	1	98	4	7	5	1	12	92	29	37	38	35	3	15	28	41	293
YNCD0024C	0	2	3	9	1	0	4	1	2	0	6	7	0	4	1	4	4
YNCD0026W	0	0	0	0	0	1	1	0	0	0	2	1	0	1	0	1	1
YDR365W-B	8063	1704	3846	5385	8716	6268	27081	2113	3374	2450	2390	15313	3415	10341	10323	16058	2638
YDR365W-A	3	27	9	2	4	13	19	50	44	18	6	122	15	38	56	72	179
YNCD0028W	0	0	0	0	0	0	0	2	5	0	2	2	0	0	3	0	0
YNCD0031C	0	1	0	0	0	0	0	0	0	0	0	1	3	0	0	0	1
YDR524W-C	16820	21723	13840	35844	20305	11915	40437	25175	57055	30532	33053	46672	3028	3648	4694	5577	5389
YDR524C-B	63017	77527	65936	94317	62130	40260	160347	102064	112616	98969	96735	252115	13212	14860	24777	29259	34147
YEL076C-A	33	11	11	0	69	76	306	26	16	11	8	41	14	88	105	147	25
YNCE0004C	0	3	2	7	3	0	8	4	7	2	14	1	0	0	0	0	0
YNCE0005W	1	0	0	0	0	0	0	3	1	1	0	0	0	0	2	0	0
YNCE0008C	1	0	0	0	0	0	3	3	2	1	3	5	2	1	4	3	9
YNCE0009C	1	2	1	0	4	0	3	2	3	4	5	2	2	2	0	5	2
YEL009C-A	35	0	6	21	37	17	81	5	29	16	11	163	51	86	87	112	13
YNCE0010W	0	0	0	0	1	0	3	1	2	0	4	1	0	0	0	0	0
YNCE0012W	1	2	5	0	0	1	1	2	1	2	3	10	0	4	2	5	9
YNCE0013W	2	0	1	1	4	1	5	1	5	2	0	6	2	5	2	10	5
YER039C-A	70	18	47	74	75	89	290	83	63	64	49	615	286	463	652	894	143
YNCE0014W	2	3	0	0	0	0	5	3	2	2	0	7	2	2	4	4	4
YER053C-A	127	40	86	767	560	84	213	21	140	33	39	2445	2873	8129	2574	3629	661
YNCE0016C	1	1	1	0	0	1	7	5	1	1	2	9	2	4	1	6	11
YER078W-A	7	4	6	6	6	7	27	0	13	7	13	58	16	25	71	68	41
YNCE0018W	1	2	1	0	0	10	4	4	3	3	3	4	1	2	0	2	5
YNCE0022C	0	2	0	0	2	0	1	0	1	1	0	0	0	0	1	0	0
YNCE0021C	4	5	5	9	6	6	15	5	18	10	6	10	3	0	4	3	4
YNCE0023W	1	0	0	0	0	0	0	0	0	0	0	1	1	1	1	2	1
YNCE0025C	0	2	1	0	0	0	1	1	2	0	1	8	8	17	10	7	18
YER137C-A	4	31	10	2	6	11	27	201	27	66	12	187	12	33	50	63	194
YER138W-A	49	27	14	112	164	115	357	15	301	15	31	223	31	194	10	21	9
YER145C-A	1038	556	1103	763	878	833	2985	1049	2349	1459	1515	3090	478	560	679	1004	621
YNCE0026W	2	8	2	4	1	3	6	5	1	4	8	8	16	12	6	6	4
YNCE0027C	1	1	1	0	0	0	1	1	2	2	0	1	0	1	0	0	1
YNCE0028C	1	4	0	0	1	0	1	1	2	7	2	3	1	2	2	0	0
YER159C-A	2	120	2	10	1	3	13	73	11	19	15	41	2	11	16	25	318
YER175W-A	4	1	6	42	35	34	70	5	35	4	4	70	9	94	44	72	3
YNCE0029C	1	1	1	1	0	0	0	1	2	2	0	3	0	0	4	2	1
YER188C-A	19	4	21	29	31	16	79	4	18	12	4	48	8	29	41	61	18
YER190C-B	0	0	0	0	0	0	0	0	0	0	0	1	0	0	0	0	0
YFL041W-A	266	498	289	230	144	101	426	748	489	541	781	1276	430	359	375	384	631
YNCF0005C	0	0	0	0	3	0	3	0	0	0	7	0	0	0	0	0	0
YNCF0004C	0	0	1	1	0	0	0	2	1	1	1	4	2	1	1	0	0
YFL002W-A	2353	460	1086	1720	3200	1852	7854	574	1180	710	738	3731	800	1962	2694	4285	842
YFL002W-B	1	36	1	1	1	3	3	37	5	15	7	2	4	1	3	9	26
YNCF0009C	0	0	0	0	0	0	0	0	0	0	0	0	0	0	0	0	0
YFR012W-A	18	4	11	5	11	5	40	7	11	5	5	26	0	0	2	4	6
YNCF0008C	0	1	2	0	2	0	3	7	4	6	5	2	0	1	2	2	3
YNCF0014C	0	3	0	0	0	0	2	1	0	1	0	0	0	0	0	1	2
YNCF0011C	0	0	0	0	0	0	1	0	0	0	0	1	0	0	0	0	0
YGL258W-A	105	21	55	54	79	72	200	29	60	14	19	471	350	671	700	736	147
YNCG0003C	3	5	2	0	2	4	11	7	7	5	8	5	1	2	5	2	3
YNCG0002C	3	13	4	12	4	2	13	10	9	10	8	8	1	2	2	1	7
YNCG0004W	0	0	0	0	0	0	5	0	0	0	0	3	0	0	3	0	0
YNCG0005W	0	2	1	0	0	0	2	0	0	1	0	4	0	0	2	2	0
YGL194C-A	481	677	492	589	358	365	979	926	1314	1017	1105	1968	607	576	719	870	1297
YGL188C-A	93	4	64	121	146	103	372	21	119	38	27	137	6	7	16	20	3
YNCG0008W	0	0	0	0	1	0	0	0	5	2	0	21	17	17	12	24	15
YNCG0009C	0	0	0	0	0	0	0	0	0	0	0	0	0	0	0	0	0
YNCG0011W	0	0	1	0	4	7	3	8	3	3	0	4	0	0	1	1	6
YNCG0016C	2	2	3	1	0	0	2	1	3	1	1	4	0	1	2	2	1
YNCG0017W	4	0	1	1	2	2	6	4	2	4	4	5	0	6	2	3	1
YNCG0018C	3	10	3	0	0	2	9	6	4	4	14	43	7	8	7	12	19
YGL041C-B	57	9	34	119	55	30	137	14	41	20	19	328	67	164	328	452	57
YNCG0020C	0	0	0	0	0	0	0	0	0	0	0	0	0	0	0	0	0
YNCG0029C	0	0	0	0	0	0	0	0	0	0	0	0	0	0	0	0	0
YNCG0038C	0	0	0	0	0	0	1	0	0	0	0	0	0	0	0	0	0
YNCG0042C	0	0	0	0	0	0	0	0	0	0	0	0	0	0	0	0	0
YGL007C-A	14	32	20	4	13	6	39	31	30	23	12	148	51	64	63	68	125
YGL006W-A	10	5	5	15	15	2	33	3	9	9	1	63	6	27	16	30	10
YNCG0021W	1	0	2	2	2	0	2	2	4	3	2	2	0	0	0	0	1
YGR027W-B	7728	1149	3589	4994	7685	5332	22357	1500	3110	1881	1846	15275	3944	10683	8597	13827	1939
YGR027W-A	2	19	4	11	4	5	20	76	9	6	5	43	5	15	37	31	105
YNCG0022W	2	4	1	0	2	0	1	1	1	2	3	2	0	0	0	0	2
YNCG0023C	2	3	8	5	2	1	8	5	14	7	16	10	3	2	3	8	7
YGR035W-A	485	756	532	683	421	456	1117	1358	1086	1064	1226	1909	261	271	162	207	358
YNCG0025C	1	2	1	0	0	0	1	3	6	5	8	2	0	0	1	0	0
YGR038C-B	6839	1467	3453	4499	6588	5465	21909	2026	3181	2169	2081	12317	2570	7802	7584	11907	1849
YGR038C-A	7	118	3	41	3	15	27	67	17	30	24	108	34	35	82	79	276
YNCG0027W	0	1	0	2	0	3	0	0	0	1	0	2	0	0	3	0	0
YNCG0028W	0	6	1	2	0	1	7	21	6	6	6	23	4	4	2	4	8
YNCG0030C	5	2	0	0	3	0	8	0	2	3	0	10	0	1	0	1	2
YGR109W-B	884	335	661	722	732	995	3700	771	829	706	629	2523	652	1453	1391	1979	461
YGR109W-A	7	25	4	24	3	8	2	9	22	15	15	10	14	1	1	1	5
YNCG0031W	2	3	0	0	0	0	4	5	0	2	1	10	2	1	3	4	2
YGR121W-A	28	57	46	11	34	30	91	98	121	112	87	170	47	42	18	25	38
YNCG0032W	2	3	5	1	3	8	18	11	14	7	7	30	5	12	0	1	1
YNCG0033W	1	1	1	3	1	4	4	1	3	1	1	7	0	3	3	2	2
YNCG0034W	1	0	0	0	0	1	0	2	0	0	0	3	2	4	1	3	3
YGR146C-A	25	7	16	59	29	15	83	22	65	27	17	85	30	41	60	82	49
YNCG0036W	1	1	1	0	0	0	1	0	2	2	0	4	3	2	0	1	4
YGR161W-C	568	387	546	351	361	446	1470	637	537	431	423	11116	2157	3066	3339	3807	3655
YGR161W-B	2442	465	1123	1769	3368	1909	8260	601	1186	731	749	3786	828	2028	2750	4366	798
YGR161W-A	1	34	1	1	3	3	4	33	5	15	6	2	6	1	1	9	29
YGR161C-D	5186	1220	2657	3874	5437	4509	18713	1819	2380	1712	1765	11432	2800	7790	7325	11434	1702
YGR161C-C	1	163	3	4	1	15	6	93	23	24	22	47	5	1	2	8	294
YNCG0037W	12	10	10	17	9	8	32	29	17	13	7	48	22	25	33	55	24
YNCG0039W	10	15	7	27	6	3	15	8	19	22	19	3	0	0	2	2	2
YGR174W-A	5	1	2	31	19	33	44	1	40	1	3	376	241	1507	718	1192	213
YNCG0040C	0	0	0	0	0	0	0	0	0	0	0	5	0	0	0	0	1
YNCG0041W	0	1	1	0	1	0	1	3	2	1	0	1	0	1	0	0	0
YGR204C-A	146	2	68	113	144	92	457	19	122	34	45	656	298	529	422	480	16
YNCG0043C	0	3	0	9	2	3	8	3	7	8	8	1	0	0	1	1	1
YGR240C-A	248	363	254	691	285	232	522	548	861	665	778	948	59	76	101	89	54
YNCG0046W	0	1	0	2	0	3	0	1	0	1	0	0	1	2	3	1	1
YNCH0016C	0	0	0	0	3	0	1	0	3	3	0	2	0	1	2	0	1
YHR212W-A	15	4	3	22	16	9	61	7	6	9	10	17	9	20	18	20	11
YHR213W-A	37	28	30	145	57	51	144	25	73	49	67	111	19	41	83	103	71
YHR213W-B	39	37	47	145	61	44	112	26	45	52	58	160	35	49	180	277	231
YHR214C-B	5609	1011	2852	3938	5968	4655	19443	1442	2482	1547	1761	11686	2556	6927	6839	10118	1744
YHR214C-C	1	159	5	8	1	1	3	135	43	67	59	3	2	1	2	1	275
YHR214C-D	6	8	10	27	7	10	24	27	30	17	21	42	18	28	270	346	78
YHR214C-E	12	6	9	10	9	7	27	5	25	15	11	86	20	33	369	341	362
YNCH0001W	0	0	2	0	4	0	0	1	3	0	0	0	0	0	0	0	0
YNCH0004C	2	4	2	1	0	2	4	6	4	13	5	0	0	0	1	5	3
YNCH0010C	0	5	5	2	0	1	9	0	10	7	2	0	3	0	1	4	0
YHL048C-A	2	2	6	17	5	0	12	2	9	4	9	17	7	7	9	8	3
YHL015W-A	18	2	15	28	5	10	39	3	14	12	7	251	87	145	125	149	27
YNCH0002C	0	0	1	0	0	0	0	1	0	0	0	1	1	0	0	0	0
YHL009W-B	233	22	98	293	392	240	949	36	131	35	63	1225	381	1513	1327	2344	187
YHL009W-A	1	1	1	1	1	1	2	1	2	1	1	21	1	2	55	61	8
YNCH0003C	1	1	0	1	1	2	14	12	6	10	4	13	5	3	2	1	4
YHR007C-A	69	202	78	121	106	95	247	179	202	182	251	453	199	349	351	455	445
YNCH0005W	2	1	3	2	5	0	6	3	4	6	8	3	0	2	1	0	3
YNCH0006C	0	0	0	0	0	0	2	1	1	0	0	2	1	0	0	0	0
YHR022C-A	8	14	15	31	5	5	78	40	50	33	29	530	84	101	46	52	76
YHR050W-A	73	4	35	217	336	161	417	7	148	16	30	332	103	719	1126	1777	94
YHR052C-B	2394	1621	1923	4624	3305	1423	3831	1421	2506	1193	1344	7482	1702	2022	4607	6006	5935
YHR054C-B	342	127	347	824	906	162	1139	290	771	124	338	1810	444	596	2	1486	1128
YNCH0009C	0	5	0	0	0	0	7	0	0	0	0	7	0	0	0	0	0
YHR086W-A	21	20	12	32	19	14	59	68	60	87	38	43	8	2	12	7	13
YHR139C-A	31	14	17	28	24	29	89	15	103	39	58	1436	704	832	702	810	360
YHR175W-A	95	80	94	97	101	222	488	117	340	115	146	213	37	62	54	98	53
YNCH0015W	0	0	2	0	0	0	3	0	2	0	0	9	1	2	4	5	2
YIL134C-A	5	3	0	0	5	6	20	11	10	14	17	29	9	13	16	18	5
YIL105W-A	5	3	1	8	2	1	5	0	21	5	10	21	6	2	2	2	2
YIL102C-A	271	57	191	364	287	227	822	100	374	157	170	2324	314	454	476	638	92
YNCI0002W	3	6	4	3	2	1	5	4	5	8	14	20	5	6	6	9	11
YNCI0003C	0	0	2	0	0	0	2	1	2	0	0	3	0	1	1	1	0
YNCI0004W	0	1	0	0	0	0	0	2	1	1	1	2	0	0	0	0	0
YIL082W-A	1012	388	759	735	919	1316	4748	851	1021	818	809	2671	733	1696	1343	1966	456
YNCI0005W	0	1	0	0	0	0	1	0	1	0	0	1	2	0	0	0	0
YIL046W-A	16	26	13	30	16	12	34	29	24	22	14	66	49	96	76	108	26
YNCI0007C	0	0	0	0	1	0	2	0	0	0	0	1	0	1	0	0	0
YNCI0008C	1	0	2	0	3	7	2	1	1	3	2	3	0	0	0	0	2
YIL014C-A	704	837	716	501	324	532	1871	1538	1027	820	927	5527	906	1061	1002	1384	981
YNCI0009W	0	0	0	0	0	0	2	0	0	0	0	2	0	0	1	2	1
YNCI0010C	0	1	1	0	0	0	3	2	1	1	5	2	0	1	1	1	1
YNCI0011W	0	1	0	0	0	0	2	2	1	1	4	1	0	0	0	0	1
YIR018C-A	153	90	121	103	76	137	474	174	172	139	180	706	169	264	354	352	373
YIR021W-A	53	32	45	25	45	41	142	53	75	46	84	283	46	48	68	72	26
YNCJ0001C	0	0	0	0	0	0	0	0	0	0	0	2	0	0	1	0	0
YNCJ0008W	0	0	1	0	1	0	2	6	3	2	4	1	2	2	1	4	3
YNCJ0002C	3	18	2	21	4	8	11	31	21	28	16	9	8	5	7	7	19
YJL136W-A	5	7	2	9	7	4	28	6	10	6	8	14	0	9	8	12	3
YNCJ0005C	0	0	0	0	0	0	0	0	0	0	0	2	0	0	0	0	0
YNCJ0006W	0	0	0	6	0	0	1	0	2	3	2	3	2	1	1	1	1
YJL077W-B	95	52	97	70	69	50	200	81	123	97	147	342	93	122	180	267	110
YJL077W-A	0	0	0	0	1	0	1	0	0	0	0	1	0	0	0	0	0
YJL052C-A	1	0	2	4	1	4	14	14	4	6	6	17	12	12	24	44	46
YJL047C-A	43	45	37	175	107	56	102	83	162	95	116	147	49	64	105	142	126
YNCJ0011W	0	1	1	0	0	0	1	1	1	1	2	3	1	1	0	1	0
YNCJ0012W	0	1	0	0	0	0	1	1	1	2	1	3	0	1	0	1	1
YNCJ0013C	0	2	0	0	0	0	1	1	1	1	1	4	0	1	0	1	0
YNCJ0014C	0	2	0	0	0	0	1	2	1	1	1	4	3	2	1	1	0
YNCJ0015W	3	3	1	7	1	0	1	2	6	4	2	37	36	29	13	22	19
YNCJ0019C	0	0	0	0	0	0	0	0	0	0	0	0	0	0	0	0	0
YNCJ0017C	0	0	1	0	0	0	0	0	0	1	0	2	0	0	0	0	0
YNCJ0018W	0	0	0	0	0	0	0	2	0	2	0	1	0	0	0	0	0
YNCJ0023C	2	2	2	1	1	9	5	5	7	8	9	18	7	8	17	17	52
YNCJ0026W	0	1	0	0	0	0	1	0	2	1	3	2	1	0	0	0	1
YNCJ0029W	0	0	0	0	0	0	0	0	0	0	0	0	0	0	0	0	0
YJR107C-A	975	851	886	1831	878	633	1880	1455	1690	1233	1249	21786	2357	2820	2344	2720	2343
YJR112W-A	1312	2758	1641	1455	980	1003	2996	4121	3357	3865	3952	8419	2079	2017	2776	3060	5524
YJR151W-A	2	0	0	0	1	0	6	0	5	2	9	9	7	12	10	12	0
YNCK0016W	0	0	0	0	0	0	0	0	0	0	0	0	0	0	0	0	0
YNCK0014W	3	1	0	8	1	0	3	0	3	0	1	0	1	0	1	0	0
YNCK0003W	6	5	9	8	13	2	24	11	30	15	13	4	0	0	0	2	2
YNCK0004W	0	0	0	1	0	0	0	1	0	0	0	1	0	1	0	2	2
YKL183C-A	27	12	15	30	34	22	111	15	33	25	34	40	8	21	37	67	12
YNCK0005C	3	8	4	5	6	3	7	2	7	10	17	7	0	2	4	2	2
YNCK0006C	6	13	4	4	4	2	6	4	16	10	11	11	3	3	1	1	0
YNCK0007W	1	3	0	0	0	1	5	5	0	2	0	4	2	1	2	3	0
YNCK0008W	0	1	0	0	0	0	0	2	0	0	0	7	1	3	0	5	3
YKL106C-A	2	0	4	0	3	1	9	6	0	2	6	29	11	14	7	13	25
YKL104W-A	0	0	1	0	0	0	2	0	0	0	0	1	0	0	0	2	0
YKL096C-B	170	28	126	567	269	100	520	37	198	59	0	768	81	109	161	214	117
YNCK0010W	0	0	0	0	0	0	0	0	0	0	0	20	3	6	10	25	5
YNCK0011C	0	0	0	0	0	1	2	0	1	0	0	6	3	1	1	5	5
YKL068W-A	1511	630	1231	2532	1893	1611	4686	1261	3708	1930	1816	4969	262	433	864	915	325
YNCK0012C	1	0	0	0	1	0	1	0	2	0	0	1	0	0	0	1	1
YKL033W-A	4693	4161	4262	5054	4348	3557	10909	5582	9314	6330	6814	13067	2648	3108	3615	4553	3286
YNCK0017W	2	2	1	7	1	2	4	4	3	7	9	6	1	3	2	2	2
YNCK0018C	0	0	0	0	0	0	2	0	3	1	0	1	0	0	0	0	2
YNCK0019W	0	4	0	0	0	0	4	1	1	3	0	15	2	0	1	1	0
YNCK0021W	0	0	0	0	0	0	2	0	2	4	0	3	0	0	3	2	0
YLL066W-B	2	2	3	2	3	4	19	4	4	4	1	16	5	8	5	10	5
YNCL0001W	0	0	0	0	0	0	0	0	0	0	0	2	0	2	0	0	0
YLL006W-A	3	0	3	9	10	8	26	1	0	0	0	14	6	13	12	24	5
YNCL0004C	0	1	0	0	0	0	2	0	0	1	0	7	13	6	0	8	3
YLR035C-A	5605	708	2414	3664	5772	4959	19892	888	1972	1073	958	9535	2445	8105	6100	9975	1085
YNCL0007W	0	1	1	0	0	2	0	1	2	0	0	5	1	2	0	0	3
YNCL0008W	0	0	0	0	0	0	0	1	0	3	0	1	0	0	0	0	1
YLR146W-A	498	356	569	850	545	366	1173	529	841	549	775	3933	405	469	445	540	483
YNCL0009C	2	4	2	2	4	1	14	1	2	1	1	10	2	5	1	1	4
YLR406C-A	2	6	4	4	4	3	10	9	12	11	8	28	3	5	9	6	6
YLR410W-B	3524	480	1636	2734	5049	2919	12643	656	1813	865	863	5495	1156	3852	5234	8547	965
YLR410W-A	1	18	1	1	1	1	2	19	2	10	5	1	1	1	1	9	16
YLR412C-A	2	17	6	0	3	5	20	8	15	15	13	42	1	2	1	4	1
YNCL0049C	3	2	1	1	0	8	12	4	2	1	0	10	4	3	1	1	1
YNCL0050C	0	3	0	0	0	0	1	1	1	0	1	1	0	2	3	0	2
YNCL0051C	1	1	1	0	0	0	0	1	0	0	2	0	0	0	1	0	1
YNCL0033C	0	0	0	0	0	0	0	0	0	0	0	0	0	0	3	5	7
YNCL0037W	0	0	0	0	0	0	0	0	0	0	0	0	0	0	0	0	0
YNCL0047W	3	0	0	0	0	0	8	6	11	6	4	0	0	0	0	0	8
YLR154C-G	1	36	1	1	1	1	1	25	1	1	53	1	1	1	1	1	6
YLR154C-H	22	17	21	9	15	21	71	69	36	42	46	218	64	89	107	105	235
YLR156C-A	21	33	18	13	12	26	71	82	35	57	56	181	56	69	78	79	160
YLR157W-D	45	11	28	33	28	61	158	30	23	17	29	175	93	178	202	231	102
YLR157C-B	7118	1365	3622	5372	7518	5826	24407	1746	3325	2083	1957	15223	3609	11333	9352	14548	2402
YLR157C-A	3	29	2	15	4	3	16	112	25	12	13	85	9	12	52	54	67
YLR157W-E	38	16	33	45	32	45	106	40	56	27	33	177	80	112	101	126	91
YLR157C-C	23	27	17	7	11	25	91	103	36	101	57	253	83	86	95	94	227
YLR159C-A	21	26	24	7	10	20	67	73	30	50	57	138	59	70	76	82	132
YNCL0032C	17	0	0	13	15	15	37	21	0	5	15	42	23	27	4	11	0
YLR227W-B	6531	1268	3332	4471	6975	5354	22722	1652	2841	2053	1972	13967	2781	8455	9396	14880	2105
YLR227W-A	20	48	28	58	48	58	104	175	82	81	80	270	118	263	191	173	397
YNCL0034W	0	0	0	0	0	0	28	0	25	0	12	18	20	13	17	20	9
YLR256W-A	1750	1589	1534	1790	2486	1900	7282	2204	1757	1757	1589	7965	1704	4032	5040	6935	2638
YNCL0035C	2	0	5	4	4	1	4	3	2	2	1	1	0	0	1	1	0
YLR264C-A	4694	14398	4359	11976	7671	3802	9693	13940	29211	15896	22820	3257	158	157	170	246	328
YNCL0036C	4	13	4	5	2	4	10	20	18	21	11	39	11	16	19	24	11
YLR285C-A	440	259	366	610	455	390	1125	400	1148	490	591	766	92	154	134	146	74
YNCL0038W	1	0	1	0	1	0	5	2	2	2	0	2	0	1	5	1	1
YNCL0039W	0	0	0	0	0	0	0	0	0	0	0	3	3	6	4	8	0
YNCL0040W	0	0	0	0	0	0	1	0	0	1	1	2	1	0	0	0	1
YNCL0044W	0	1	1	0	1	2	4	1	1	0	4	1	1	1	1	0	2
YLR342W-A	120	96	67	122	96	108	232	66	174	86	80	104	104	118	11	14	4
YLR361C-A	1215	1341	1177	1345	840	824	2413	2550	2328	1814	2081	9480	2397	2640	3743	4289	5919
YLR363W-A	1306	1716	1199	2346	1515	1126	3178	3550	3971	3215	3586	2313	150	188	595	643	723
YLR379W-A	0	0	0	0	2	4	8	0	1	0	0	4	4	6	9	9	9
YNCM0001W	7866	1897	5787	20825	21605	19290	62054	6823	17456	9351	9375	13502	1566	2059	2284	3117	884
YML100W-A	14	33	31	5	15	10	51	68	46	56	48	154	29	32	38	42	76
YNCM0007C	0	1	0	0	0	0	2	0	0	2	0	0	0	0	0	0	0
YNCM0004C	0	0	1	0	1	1	1	0	1	0	1	3	1	1	2	2	2
YML054C-A	43	18	36	33	32	54	136	61	68	55	82	310	141	200	248	350	289
YML045W-A	8	120	13	6	16	15	47	111	124	60	80	134	5	49	175	88	512
YNCM0009C	2	1	1	0	0	0	2	1	1	0	1	2	3	0	3	1	0
YNCM0022C	0	0	0	0	0	0	0	0	0	0	0	0	0	1	0	0	0
YMR001C-A	0	0	2	10	19	34	31	2	4	1	0	9	3	20	4	4	0
YMR008C-A	228	130	242	321	206	190	633	224	295	206	181	1237	488	581	848	907	793
YNCM0010W	0	1	0	0	0	5	1	0	0	0	0	3	0	0	1	0	1
YNCM0018C	1	0	0	0	1	0	1	0	0	0	0	2	0	0	0	0	0
YMR030W-A	9	20	7	52	27	21	78	21	58	32	28	155	15	16	16	14	20
YNCM0019W	0	0	0	0	0	0	8	6	3	0	0	10	6	9	8	16	15
YNCM0020W	3	2	3	1	1	1	12	2	6	2	0	12	1	2	2	1	1
YNCM0021C	1	0	1	0	0	0	4	2	0	1	0	9	7	3	6	5	4
YMR075C-A	98	10	52	232	130	38	283	13	455	50	50	539	56	50	84	132	8
YNCM0027W	0	0	0	0	0	0	0	0	0	0	0	0	0	0	0	4	0
YNCM0023C	9	18	11	9	4	7	10	19	14	19	22	7	1	1	1	3	5
YNCM0024W	0	1	1	0	3	1	0	4	1	3	0	1	0	0	1	1	2
YMR105W-A	26	15	29	28	38	43	156	32	51	40	27	136	34	82	189	228	59
YNCM0025C	4	7	4	3	5	1	12	9	12	10	1	4	0	3	1	0	3
YMR158C-A	151	136	152	218	101	76	262	242	451	292	365	1285	420	286	382	476	341
YNCM0029C	2	1	1	0	0	0	1	2	3	4	0	2	2	1	1	1	0
YMR175W-A	11	7	6	0	4	5	27	12	25	7	7	219	517	424	1229	1508	1962
YMR230W-A	4	4	10	6	9	5	19	0	22	4	1	2	2	0	4	2	1
YNCM0033C	3	2	2	14	2	3	3	4	10	8	2	3	1	0	0	0	3
YMR242W-A	20	3	12	13	26	6	63	2	14	5	3	62	8	14	73	72	14
YNCM0035C	2	2	0	0	0	0	0	2	1	1	0	1	0	0	0	0	1
YMR247W-A	71	19	53	70	74	38	116	19	39	34	49	400	172	304	265	375	161
YMR272W-B	2	2	4	2	3	7	31	4	4	0	0	12	1	5	4	5	5
YMR315W-A	21	13	21	10	13	18	56	19	28	21	36	339	24	48	34	37	53
YMR316C-A	1191	1155	1334	518	521	260	850	715	658	535	530	2021	70	54	117	140	104
YNL284C-B	5653	1133	2779	3873	5264	4017	15882	1391	3036	1857	1537	10399	2621	6664	5761	9266	1487
YNL284C-A	1	181	2	2	1	1	1	95	13	55	9	1	1	1	1	1	36
YNCN0003W	5	19	3	10	2	4	17	12	11	9	11	48	18	38	36	57	19
YNCN0004W	8	2	5	4	2	2	9	4	9	5	5	6	6	4	4	6	6
YNL277W-A	7	1	6	4	9	15	25	4	14	8	7	291	83	123	149	206	30
YNR075C-A	130	16	83	40	85	63	280	32	35	35	21	115	30	15	19	19	9
YOL164W-A	158	57	160	77	95	95	275	104	234	116	134	986	351	296	341	435	111
YOL159C-A	256	41	145	297	326	270	746	106	260	97	168	1149	322	744	518	682	145
YOL155W-A	36	3	20	102	64	45	126	10	110	15	14	167	37	80	98	121	13
YNCN0011W	0	0	0	0	0	0	0	0	0	0	0	0	0	0	0	0	0
YNCN0012C	2	0	0	0	0	0	1	5	3	2	0	0	0	1	1	0	0
YNL162W-A	77	6	64	276	229	186	694	26	319	56	84	214	23	42	189	188	30
YNL146C-A	80	65	78	75	92	40	183	113	250	125	153	223	37	36	101	134	72
YNCN0006W	0	0	0	0	0	0	2	0	0	0	0	2	0	0	2	0	0
YNCN0007W	0	0	0	0	0	0	7	1	4	0	0	7	0	3	3	0	0
YNL067W-B	0	0	0	0	2	2	3	3	2	0	0	3	5	2	3	3	0
YNCN0008C	15	2	10	13	12	31	61	5	7	4	31	25	3	6	6	7	2
YNL054W-B	2848	787	1499	2278	3154	2622	10232	997	1643	1150	958	5382	1224	3354	4325	6749	1084
YNL054W-A	1	75	3	2	3	3	3	63	10	23	21	12	2	1	1	2	63
YNCN0009W	3	0	5	2	3	2	7	10	2	5	3	40	12	18	17	20	33
YNL042W-B	11	10	16	21	11	22	46	18	14	10	17	179	68	83	103	116	66
YNCN0010C	0	0	0	0	2	0	1	0	1	0	0	5	1	0	1	1	0
YNCN0015W	1	1	2	0	0	0	3	1	3	1	1	2	1	1	1	4	2
YNCN0017W	1	0	0	0	0	0	0	0	0	2	1	5	6	6	7	5	7
YNCO0002W	0	0	0	0	0	0	0	0	0	0	0	0	0	0	0	0	0
YOL103W-B	6155	1418	2849	4319	6490	4862	20569	1768	2556	1960	1793	13713	3384	10497	8546	13475	2449
YOL103W-A	7	64	103	78	45	36	143	130	177	19	27	220	29	41	173	209	54
YOL097W-A	37	85	69	43	49	43	147	128	157	107	135	357	34	60	61	79	93
YNCO0004C	0	0	2	0	0	0	3	3	4	1	5	1	0	0	0	0	0
YNCO0005W	0	0	0	0	0	0	0	0	1	1	1	2	1	0	2	0	1
YOL038C-A	92	22	102	145	89	114	247	27	134	77	71	1209	133	258	76	132	20
YNCO0008W	0	0	0	0	0	0	0	0	0	0	0	5	0	0	0	3	0
YNCO0011W	0	0	0	0	0	0	80	131	0	0	0	0	0	0	0	0	0
YOL019W-A	1	0	0	0	0	0	1	0	2	2	1	3	0	2	1	5	6
YNCO0012C	0	1	0	0	0	1	1	0	0	1	0	2	2	2	1	1	6
YOR008C-A	10	2	0	4	7	13	63	12	52	33	43	215	32	53	46	46	11
YNCO0013C	2	3	0	0	0	0	2	0	0	1	0	1	0	0	0	1	0
YOR011W-A	10	6	5	5	5	5	16	5	16	8	2	89	72	157	60	78	33
YOR032W-A	33	32	28	31	25	49	80	52	57	39	35	168	85	92	89	74	53
YOR034C-A	219	99	160	158	138	141	333	134	224	127	78	774	248	292	366	436	195
YNCO0016W	0	8	8	0	6	3	26	12	12	13	0	20	0	5	0	0	0
YNCO0018W	0	0	0	0	1	0	1	0	0	0	0	3	0	0	0	0	2
YNCO0019W	8	27	12	0	12	12	24	25	49	36	54	7	3	0	5	8	15
YOR142W-B	5740	1369	2929	4089	5861	4818	19935	1891	2515	1837	1815	11295	2750	7947	7680	11971	2260
YOR142W-A	1	85	2	3	1	1	1	52	10	16	17	2	2	1	1	1	33
YOR161C-C	16	27	18	26	14	24	61	26	22	29	35	57	16	26	18	23	23
YNCO0021C	9	23	12	5	14	11	17	17	12	18	7	23	9	4	1	6	4
YOR192C-C	93	30	45	88	100	102	276	49	209	35	75	236	147	175	88	144	37
YOR192C-B	2391	493	1103	1872	2671	1879	7423	617	1108	682	561	3432	733	1624	2047	3199	693
YOR192C-A	1	72	2	2	1	1	1	54	12	39	48	3	6	3	2	1	65
YNCO0029C	3	3	7	1	0	4	12	7	7	8	3	152	95	148	13	89	48
YOR293C-A	10	4	7	11	12	7	15	6	34	7	7	5	0	1	3	0	1
YOR316C-A	19	1	15	4	29	17	110	29	11	9	14	44	7	26	32	46	22
YNCO0031W	0	0	0	0	0	5	10	0	0	16	0	0	3	0	0	0	0
YOR343W-B	2102	765	1192	1913	2672	1664	7216	958	1609	1036	1103	3903	879	1777	2031	3121	825
YOR343W-A	1	114	4	1	1	6	1	87	19	73	42	4	9	2	1	1	45
YOR376W-A	84	9	45	84	153	72	306	15	87	17	39	528	153	383	482	599	49
YOR381W-A	23	6	11	7	13	28	84	7	22	10	19	70	11	25	36	30	6
YOR394C-A	7	8	11	32	4	16	31	12	3	19	6	43	6	20	14	15	10
YNCP0001C	4	0	3	0	8	3	33	0	10	6	0	40	9	22	14	18	8
YPL257W-B	5063	1029	2486	3842	5283	3894	16924	1244	2305	1476	1370	10454	2509	7760	6478	10121	1669
YPL257W-A	6	21	18	14	8	18	39	115	26	14	17	162	42	35	86	86	138
YNCP0002W	588	613	585	792	412	542	1261	1103	1787	1235	1177	2306	1133	1412	1055	1328	1547
YNCP0004C	1	4	1	1	1	0	4	6	2	3	1	2	0	0	0	0	1
YPL152W-A	14	1	5	1	13	16	31	2	5	7	11	12	3	0	2	3	0
YPL119C-A	24	9	13	18	58	77	156	8	78	12	20	179	159	665	196	357	59
YNCP0007C	0	3	0	6	1	0	4	3	8	2	8	6	4	2	2	2	4
YPL060C-A	240	23	93	275	385	228	925	33	130	34	56	1188	371	1460	1291	2279	186
YPL038W-A	20	7	13	5	17	22	52	10	29	12	11	95	15	51	27	39	30
YNCP0008C	0	0	0	0	0	0	29	0	0	0	0	0	0	0	0	0	10
YNCP0009W	1	1	3	4	1	0	4	10	6	5	0	1	3	0	2	1	3
YNCP0010W	0	1	4	0	3	1	5	3	4	5	1	15	2	5	7	9	9
YNCP0011C	0	0	0	0	0	0	12	0	0	0	0	0	0	0	0	0	0
YNCP0016W	3	3	2	3	2	4	1	1	9	5	0	18	8	12	21	18	7
YNCP0017C	0	0	0	0	11	0	0	0	0	0	0	8	0	0	0	0	0
YNCP0018C	1	4	2	6	2	2	10	3	5	1	1	21	0	3	1	2	3
YPR137C-B	6590	1415	3403	4759	6916	5746	23563	1933	2943	2206	2101	13938	2920	8883	8549	13640	2319
YPR137C-A	1	85	3	2	1	1	1	68	12	21	27	2	3	1	2	1	63
YNCP0019W	13	20	14	43	13	22	54	44	7	17	11	81	16	17	1	6	2
YNCP0024C	0	0	0	0	0	0	1	0	1	3	0	0	0	0	0	0	0
YNCP0020W	0	2	1	0	0	0	2	4	1	0	0	3	0	0	0	0	0
YPR145C-A	1027	323	730	1048	554	269	674	240	222	172	202	3874	164	212	172	291	119
YPR158W-B	4253	852	2255	3141	4150	3711	14558	1201	1889	1182	1163	8949	2111	5788	5478	8398	1116
YPR158W-A	2	85	2	7	1	3	3	73	11	27	40	9	1	1	2	9	324
YPR158C-D	6764	1249	3328	4576	7475	6111	24952	1790	2726	2040	2056	16105	3751	11312	10407	16975	2468
YPR158C-C	1	26	1	13	4	3	17	25	28	10	14	79	1	13	36	31	86
YNCP0022W	1	0	0	0	0	3	5	1	1	0	4	3	0	1	3	1	2
YPR159C-A	2	2	2	9	0	3	6	0	4	2	4	39	23	43	31	31	7
YNCP0023W	0	0	3	0	0	2	2	2	0	1	2	1	1	1	1	0	0
YPR170W-B	5529	3243	5486	5528	5724	4284	13506	4410	8508	4901	6372	28297	4637	5480	12222	14971	8797
YNCB0004W	0	1	0	0	0	0	0	0	0	0	0	0	0	0	0	0	0
YNCB0005C	0	2	0	0	0	0	0	2	0	1	3	0	0	0	0	0	2
YNCC0014W	0	0	1	0	1	1	1	1	2	1	0	0	0	0	0	0	5
YNCD0029C	1	0	1	0	0	0	0	0	3	2	0	0	1	1	0	0	0
YNCG0007C	0	0	0	6	0	0	1	0	0	0	0	0	0	1	1	0	0
YNCL0002C	0	0	1	0	0	0	0	1	1	0	1	0	0	0	1	0	0
YNCN0020C	1	0	3	1	0	0	0	2	0	0	0	0	0	0	0	0	1
YOL166W-A	0	0	0	0	0	0	0	0	0	0	0	0	0	0	0	0	0
YOR072W-B	0	0	0	0	0	0	2	0	0	0	0	0	0	0	0	0	0
M1-12h.114	995	310	534	852	1309	933	3474	373	565	343	361	1766	328	919	1346	1945	417
M1-12h.210	3813	759	1876	3161	4657	3250	12582	1291	2070	1437	1277	6505	1677	4934	4705	6853	3681
M1-12h.229	3264	784	1484	2330	3131	2627	9999	903	1442	818	817	6279	1613	4807	3771	5687	955
M1-12h.582	1728	512	765	1198	2182	1340	5330	555	850	620	596	2691	541	1396	1846	2565	824
YDL227C	1580	1028	1194	2264	1879	2360	10496	4222	7116	5449	5649	1534	64	122	107	97	59
M1-12h.1005	2554	443	1077	1985	2777	1731	7754	498	1384	585	580	3597	617	2163	2168	3376	579
M1-12h.1078	4072	1544	2320	3709	4921	4258	16574	1932	2412	1728	1503	8679	1744	6191	5586	9320	2163
M1-12h.1192	2184	690	1001	1809	2681	1879	7016	849	1455	832	747	3316	674	1699	2081	3076	879
M1-12h.1195	4449	1482	2223	3405	4773	3993	15641	1831	2645	1619	1514	9205	1975	6245	5340	13394	2025
M1-12h.1248	2018	598	997	1870	2660	1883	7033	717	1279	770	702	3318	677	1768	2208	3307	825
M1-12h.1251	4844	1583	2515	3605	6319	4520	20053	2002	2410	2129	1921	9804	2211	8419	6931	11141	2437
M1-12h.1309	3912	1268	2136	3427	4476	3467	14586	1601	2103	1541	1349	8881	2028	6384	5515	8901	1835
M1-12h.1363	4362	1362	2329	3576	5159	4255	16466	1629	2461	1662	1535	9548	2123	7099	5910	9947	2148
M1-12h.1768	4760	1306	2559	4118	5633	4309	17052	1587	2726	1796	1666	11468	2762	9048	6692	11244	2217
M1-12h.1797	3188	1096	1641	2690	3784	3059	12681	1352	1614	1128	946	6550	1622	5007	4518	6985	1397
M1-12h.1903	1525	388	678	1097	2214	1266	5361	458	706	505	457	2456	479	1349	1793	2534	627
M1-12h.2297	4744	1055	2453	4165	5456	3630	15375	1248	2386	1417	1328	10084	2327	7754	5663	8937	1793
M1-12h.2317	3664	1152	1943	3139	4119	3713	13837	1393	2207	1292	1187	7754	1800	5891	4825	7806	1630
M1-12h.2392	780	281	544	714	619	961	3003	640	748	635	578	2269	588	1112	1126	1509	378
M1-12h.2450	1582	400	690	1171	2180	1269	5183	459	719	495	466	2485	470	1392	1848	2524	663
M1-12h.2453	3356	1087	1618	2734	3429	3126	11498	1336	1709	1147	964	6269	1569	5180	4695	7344	1499
M1-12h.2592	3900	1049	2040	3351	4294	3362	14459	1474	2110	1455	1409	8288	1719	5140	4973	7798	1742
M1-12h.2647	214	22	79	197	359	200	918	32	127	29	45	1210	358	1313	1314	2232	173
M1-12h.2966	897	335	607	732	834	1081	3812	750	907	785	665	2321	727	1412	1166	1728	391
M1-12h.3098	250	52	162	388	325	260	788	145	591	204	286	854	248	250	223	232	41
M1-12h.3215	173	17	81	238	309	5	782	33	113	32	44	1011	308	1142	1064	1731	150
M1-12h.3352	6311	1625	3078	4671	7548	5859	26259	2258	3176	2256	2151	16695	3181	12840	10576	17558	3300
M1-12h.3354	12041	1923	4975	7294	12268	9325	41249	2508	4582	3015	2858	26631	6232	19000	16371	26137	3670
M1-12h.4058	2442	393	983	2602	3553	2071	9215	486	1143	530	533	3091	618	2840	3706	5895	713
M1-12h.4138	4895	1367	2585	4057	5382	4118	16531	1725	2696	1914	1811	10920	2765	8194	6502	10720	2315
M1-12h.4213	4307	1075	2171	3471	5414	4092	16578	1360	2362	1503	1398	9587	2144	7576	6607	10711	2119
M1-12h.4492	4495	1601	2513	3681	4942	3956	16062	2133	2487	1924	1819	9908	2216	7204	6638	9896	2273
M1-12h.4498	6786	1382	2657	3976	5514	4504	17716	1660	2592	1926	1740	14557	2985	9225	7054	14659	2415
M1-12h.4597	6346	811	1876	2707	6391	4826	20399	1194	1875	1314	1144	11205	1660	7524	7580	10926	3504
M1-12h.4606	3764	1094	1862	3057	4117	3365	14440	1309	1936	1271	1139	7817	1915	6238	5013	8001	1601
M1-12h.4955	3602	1125	1759	2913	3656	2515	10759	1266	2145	1396	1032	7459	1870	5353	4011	6354	1285
M1-12h.5019	1966	850	1534	1796	1802	1342	4197	1250	1276	1030	863	12550	6216	8858	9304	11224	3985
M1-12h.5228	1888	682	986	1492	2003	1831	7004	783	1040	846	709	3918	931	2804	3020	4675	899
M1-12h.5385	4959	1436	2883	4290	5692	4319	18075	1813	2527	1953	1793	11722	2740	8767	7181	11556	2452
M1-12h.5640	3593	1139	1796	2847	3713	3175	13229	1254	1633	1173	1029	7476	1813	6019	5026	8044	1649
M1-12h.5694	1464	458	753	1347	1826	1244	5199	555	813	515	523	2173	477	1239	1546	2056	649
M1-12h.5843	1435	693	775	1321	1770	1189	4843	808	1117	841	801	2651	515	1120	1391	1972	698
M1-12h.5925	3633	992	1992	3044	4052	3183	12348	1242	1968	1367	1328	8484	2149	6367	4686	7784	1630
M1-12h.6127	220	20	75	248	348	193	902	33	123	30	51	1153	358	1259	1250	2100	167
M1-12h.6323	4101	1152	2056	3273	4633	3866	15053	1426	2143	1446	1348	8212	1943	6647	5353	8622	2020
M1-12h.6348	2768	877	1479	2478	2905	2472	9477	1094	1445	988	863	5648	1426	4302	3554	5622	1193
M1-12h.6351	4723	1241	2297	3728	5386	4032	17015	1631	2196	1681	1507	11184	2398	8197	6902	10612	2370
YAL068C	4	4	5	1	1	4	8	12	5	2	2	65	13	17	7	19	19
YAL067C	171	30	116	146	214	196	687	42	180	50	68	755	293	500	694	1041	121
YAL063C	1136	678	958	559	642	911	3336	1256	857	614	772	4921	1873	2582	3788	4387	2259
YAL062W	966	689	920	508	659	1108	3374	1482	922	740	952	9173	7985	10855	44983	53568	46896
YAL061W	7986	3480	7183	1590	2181	4890	13415	5671	1099	1065	1487	73172	26355	38127	19870	22679	19785
YAL060W	8602	7655	8757	4462	5056	6015	16696	9357	8329	7841	8880	49224	37222	45219	28337	35981	28291
YAL059W	1799	1856	1918	3548	2349	2015	6257	4922	5283	4069	4175	2961	523	566	1441	1583	1394
YAL058W	1801	1138	1609	1941	1819	1729	5378	2207	1912	1631	1855	5963	838	1310	1623	1821	1096
YAL056W	3066	1352	2361	3667	4019	3499	11477	3438	4529	3559	3775	12056	5942	9778	10917	13727	5236
YAL054C	872	613	929	656	683	805	2253	877	1058	857	735	6824	6696	10738	13025	18479	3865
YAL053W	5312	831	2804	4610	6335	4123	14380	702	1226	868	777	7330	1006	2507	3405	4722	817
YAL051W	2139	350	1150	2040	2699	2176	7475	705	1173	678	808	4676	1652	4378	4764	6290	1191
YAL049C	2758	1724	2495	2881	2610	2066	6779	2854	3581	2582	2853	19806	4283	5372	6914	8627	5393
YAL048C	804	167	386	928	1126	858	3652	186	292	249	307	1450	511	1652	1689	2316	367
YAL046C	947	432	906	640	708	645	2172	749	765	482	575	2375	308	523	1015	1021	582
YAL044C	6173	10539	7830	5564	4104	5692	17236	16667	18252	18989	18458	51402	7592	7811	4671	4982	7529
YAL043C	1128	329	770	1259	1402	1484	4560	706	744	578	593	3983	638	1964	1778	2532	786
YAL040C	1248	343	656	3148	2689	1952	6340	602	725	474	721	4647	713	2442	768	1182	255
YAL039C	2849	3715	3557	2068	1452	2422	6807	6017	2646	2983	3080	22963	6944	8731	10996	12152	17144
YAL036C	3340	1371	2866	4077	4422	3765	12051	2304	3229	1821	2176	2268	208	272	963	1360	386
YAL033W	1274	1000	1159	2291	1249	968	2892	1384	2580	1428	1655	3296	562	645	834	967	893
YAL031C	1239	364	807	1089	1594	1384	4882	520	636	528	523	5794	1438	3849	2778	3524	815
YAL030W	2467	2264	2618	2367	1642	1740	5571	3952	4108	3726	3345	14204	2705	3001	3792	4317	4943
YAL029C	3926	944	2150	4240	6068	4543	16619	1749	3455	1964	2324	7524	1501	2797	2155	2885	465
YAL028W	1039	385	768	770	688	622	1956	551	512	497	560	4706	1622	2613	2005	2778	860
YAL027W	1257	1201	1124	1820	1149	973	2800	1673	1842	1542	1678	6791	1870	2559	2682	3095	2740
YAL026C	3414	752	1614	3040	4310	3753	13781	1393	2998	1609	1799	5752	1259	2686	2065	2659	499
YAL024C	759	117	314	1245	1247	1098	4099	324	846	458	503	1698	185	299	478	627	122
YAL023C	11703	3978	8048	10654	14875	12257	44445	6833	7809	5943	6187	15019	2119	3387	2971	3936	1333
YAL021C	2496	590	1487	2722	3163	4392	13833	1575	1627	1348	1515	4593	1292	3244	2756	4507	943
YAL020C	1313	1178	1766	1288	1210	1290	3432	3507	2472	2516	2966	3523	979	1060	1909	2116	2360
YAL018C	12	1	8	67	3	5	20	8	18	4	3	29	17	13	19	14	7
YAL017W	3728	1406	2272	2882	3404	3120	10976	2958	3809	3207	3637	15146	8478	14671	11561	14152	4338
YAL016W	8792	1901	5533	7981	10619	6302	23874	2490	7890	3749	3749	30705	10164	18899	21057	24999	5145
YAL015C	1536	1816	1411	1744	1567	1526	4575	2892	2544	2481	2491	9730	1819	2702	1818	2166	1884
YAL014C	2960	1492	2588	3104	2820	1527	6081	2091	2595	1935	2003	7763	1727	2336	2698	2921	2060
YAL013W	1813	1035	1690	3086	2039	1673	4905	1832	1460	1122	1358	5680	1079	1629	2935	2534	1936
YAL012W	12736	13434	11059	15192	13127	10211	31908	19767	13339	15106	14599	23656	1256	1410	599	657	564
YAL011W	963	692	914	1414	1036	1181	3906	1809	1602	1313	1477	3099	694	967	1297	1502	776
YAL009W	1375	1443	1402	2012	1545	1215	3845	2449	2899	2134	2363	5362	875	1165	1435	1567	1353
YAL007C	7029	4951	6223	11363	7283	5261	15050	9493	15130	9004	12133	17711	1132	1251	1162	1130	745
YAL005C	179081	121711	157540	103477	130796	75267	231835	126046	85569	79138	82354	556094	192106	263696	146917	176332	124049
YAL003W	76242	52324	71715	91190	84331	44234	138353	58637	76030	49480	49865	48648	2773	2717	3296	3622	2793
YAL002W	2083	742	1176	2226	2704	2366	8516	1423	2172	1358	1475	7286	2517	5381	4440	6019	1405
YAL001C	3265	847	2084	4133	4058	3093	12075	1808	4373	2567	3008	10465	4418	7305	6418	8278	1703
YAR003W	1679	418	1091	2013	1915	1460	5214	1202	2108	1298	1592	4284	788	1578	1996	2436	1234
YAR007C	3259	1047	2338	2949	3589	3101	11423	1783	4098	2678	3043	7828	869	1483	1820	2417	606
YAR015W	7337	6594	7156	13230	9092	6161	18560	11450	35997	34752	32523	26843	4173	4967	4535	4700	4650
YAR018C	934	413	734	1160	1087	946	3561	1040	2160	1385	1414	3923	587	788	846	948	455
YAR020C	100	92	117	61	78	65	230	134	135	110	153	383	185	211	135	178	219
YAR023C	266	86	195	164	219	220	806	98	242	159	112	3073	745	1331	1094	1425	631
YAR027W	6035	3268	5530	4987	4959	2703	9319	3542	6439	4342	4803	44683	8101	11639	10474	12253	7404
YAR028W	2034	581	1586	2759	2674	1477	4743	892	1468	853	910	9903	879	1519	1741	2036	758
YAR029W	549	381	452	594	489	286	937	566	618	448	495	1524	563	576	1119	1282	1310
YAR031W	1869	912	1497	1338	1062	1154	3665	1257	1228	810	896	6733	1049	1442	1312	1451	999
YAR035W	389	286	411	284	270	393	1327	510	347	351	247	1833	690	1792	64793	75482	30745
YAR042W	2230	775	1457	2238	2852	2889	9785	1553	1168	1102	1080	6140	2308	5454	4988	7485	2231
YAR050W	543	347	383	418	637	699	2309	614	434	415	388	2107	807	1715	4015	4645	1637
YBL105C	3243	1099	1934	3248	4107	3274	12301	2105	2433	2015	1908	8945	2714	6076	8481	11061	3698
YBL104C	1345	457	859	1304	1830	1383	5626	990	1317	1033	967	3005	589	1199	1886	2288	764
YBL103C	2245	376	1289	2618	2186	1787	6556	965	1700	998	1096	5645	985	1833	3218	3463	695
YBL102W	3226	1373	2843	2232	2419	2468	8432	2518	4152	2612	3001	22142	5920	7945	7655	8737	4536
YBL099W	16079	4702	11778	21396	27252	11490	37276	8155	24816	14964	18650	44093	22337	34396	123440	149351	36044
YBL098W	1430	611	1046	2314	2253	985	2982	1077	4406	2634	3292	4218	1261	1420	1887	2235	705
YBL097W	387	86	246	665	688	554	2526	381	643	439	446	939	67	174	411	506	97
YBL095W	834	563	869	952	847	944	2596	1451	2068	1654	2218	5139	2102	2145	2774	2933	2050
YBL093C	2519	1205	1991	3797	2568	2481	7418	2292	2855	2075	2372	16028	2180	3563	5227	6072	4450
YBL091C	10417	10851	11425	12472	9034	9853	27290	18924	12638	12069	13878	14137	2313	3369	2964	3930	4043
YBL089W	1201	206	879	1252	1508	1200	4044	336	1104	483	505	5083	1077	2076	2201	2711	572
YBL088C	1964	915	1370	2680	2568	1901	7421	1491	2346	1537	1606	7181	1938	3801	9160	12435	2796
YBL085W	4455	1526	2754	4512	5160	4269	15237	2453	3100	2547	2703	5366	642	1485	1601	1858	567
YBL082C	2064	1305	1873	2144	1664	1558	5062	1904	1550	1348	1308	2351	280	478	443	574	339
YBL078C	1734	800	1544	2337	1501	898	2767	786	1354	993	896	21954	7977	11330	13719	16000	6604
YBL076C	38851	12889	26102	39602	42262	27105	99191	23290	36341	23647	27955	22825	2629	3353	4204	4877	1792
YBL075C	1583	1061	1441	1918	1896	1440	5747	3543	2919	2824	3070	11642	16546	19441	85577	86761	83099
YBL074C	277	73	141	288	529	368	1592	152	289	218	215	1325	395	988	1108	1265	343
YBL069W	3393	2145	2864	6560	4485	2312	7090	3805	2801	2483	2398	3466	327	419	285	275	175
YBL068W	2335	1512	2120	3658	3409	1735	6448	2918	4767	3346	3552	4423	505	586	1856	2038	1073
YBL066C	433	104	226	435	867	576	2466	157	248	216	205	1605	584	2124	6701	10231	1447
YBL064C	5036	4363	5496	3786	4332	3875	13635	7985	10281	8208	8941	144538	61381	71045	93329	103477	82490
YBL063W	1291	329	769	1807	1815	1142	4635	491	871	566	699	1531	184	385	598	793	205
YBL061C	2206	617	1550	3901	3574	2828	9202	1238	2371	1325	1348	5451	838	1610	1825	2269	713
YBL060W	1115	1139	922	1351	1320	1285	4784	2769	2809	2605	2531	5103	1650	2227	2235	2470	1410
YBL058W	9968	3270	7757	11796	10131	7339	23735	5073	7730	5465	5941	38462	9977	16203	16978	19914	11407
YBL057C	3026	2890	3328	4643	3208	2435	6789	4896	6187	4924	4913	11376	1468	1437	2104	2306	2398
YBL056W	13912	6765	10202	14949	14868	9439	30824	10298	19128	12052	13051	54700	12771	18594	18010	19533	8233
YBL054W	693	192	573	2144	1782	2016	6294	746	836	445	534	2141	574	900	1668	2209	842
YBL052C	2511	1188	1641	3983	3825	2630	9851	2775	4357	3062	3157	4212	890	1554	1664	2165	804
YBL051C	3527	729	1838	4004	3703	3427	15215	1222	1268	975	1245	6779	1413	4755	2838	4722	740
YBL049W	488	208	430	418	446	373	1287	252	365	239	198	8999	8002	10749	10378	11752	6382
YBL048W	104	25	54	199	204	123	505	27	78	33	19	768	742	1988	925	1273	465
YBL047C	5280	2054	3474	4324	5899	5940	19232	4036	3890	3612	3781	15266	5446	12294	10468	15792	5270
YBL046W	1706	921	1556	2839	2147	1597	5320	2518	2890	2312	2551	5834	1295	1628	1839	1955	1263
YBL045C	6281	1734	4092	11161	13087	5557	18967	3112	9813	6336	7622	46368	20268	42011	103733	141020	33793
YBL042C	963	281	694	1374	1920	3952	13358	1749	3297	2374	2522	14453	2547	5444	1896	2450	584
YBL041W	14189	10756	13436	16004	12312	8262	28473	15320	17996	13930	15980	55253	9564	11463	8806	9884	8663
YBL040C	4487	1786	3145	4962	4713	3845	12119	2468	8660	3302	4804	21017	3994	4958	3374	4514	1266
YBL039C	6974	2848	5647	11489	11622	7995	27844	5735	9783	5627	6056	1651	268	66	313	393	158
YBL037W	1513	385	773	1031	1648	1299	4952	647	1055	722	718	4578	1016	2064	2485	3180	712
YBL034C	887	254	485	1507	1478	1094	4475	450	1152	542	798	2817	489	1006	1176	1576	217
YBL033C	2035	808	1909	2513	2159	2336	6992	1957	1485	1209	1515	9655	2725	4654	5332	6549	4056
YBL032W	5733	1967	4624	9151	7258	4867	16273	2687	5798	3367	3433	8108	900	1907	2783	3479	1238
YBL031W	860	196	455	1277	1169	647	2715	332	856	455	514	2533	130	281	262	253	55
YBL030C	12433	5428	9378	10841	14146	7331	24248	7400	14018	11533	12357	21952	7833	11219	57622	80307	31430
YBL026W	2377	659	1243	4223	2846	1899	6498	997	5219	1431	1782	10549	1605	2566	3225	4402	827
YBL024W	6770	3451	4966	10122	9030	6910	23741	7891	10347	6674	7612	5090	565	718	832	985	356
YBL023C	1493	527	991	1475	1880	1779	6855	1592	2411	1635	1767	3379	352	751	940	1271	285
YBL022C	9003	4103	6435	5973	7726	7230	25566	6644	7715	6387	6614	19740	7879	12975	9417	12634	3976
YBL021C	1189	1984	1532	1431	1019	975	2870	3727	2804	2970	2962	5078	792	820	3371	3641	5228
YBL020W	1905	256	820	3310	3245	2280	7699	336	1821	482	488	2449	630	1558	3859	5111	668
YBL019W	1046	537	787	1234	1237	1080	3141	1143	1361	935	1082	5167	1750	2516	2476	2939	1424
YBL018C	1400	1153	1254	1705	1302	941	2927	2020	3583	2391	2804	2756	342	294	979	976	553
YBL017C	7287	3147	4663	6018	7466	6661	23323	6001	6303	5556	6217	21069	5426	10163	13055	18453	7480
YBL016W	1667	417	1423	2120	1996	2331	7309	1054	1526	1081	1108	7143	1164	2216	2232	3188	1389
YBL015W	1460	617	1111	1608	2206	1077	3408	772	1284	1090	1169	5617	4289	7968	69987	99067	37188
YBL014C	868	183	410	1047	1503	1425	5148	407	626	372	439	2063	473	1193	1589	2101	502
YBL013W	62	20	26	83	150	123	441	59	49	44	57	133	58	229	255	341	56
YBL011W	3759	1333	2901	3261	3160	3741	12388	2709	2576	2127	2254	6535	2468	4425	3052	3606	1209
YBL010C	783	267	617	1540	980	859	2671	729	1413	829	1053	2978	212	286	630	627	216
YBL009W	1334	323	732	3138	2655	2008	6870	709	2040	777	865	1786	214	364	690	1023	216
YBL008W	1219	230	782	1172	1229	1510	4752	649	1201	635	625	1845	511	873	1342	1674	351
YBL007C	4229	1260	2632	3931	6277	5418	18841	2216	2286	2164	1865	8661	2173	6851	6328	9926	2461
YBL006C	3104	1748	3028	2615	2086	2604	8466	2497	2736	1779	1582	14894	2606	4034	4410	4751	2960
YBL005W	3985	897	2228	2166	2617	4442	15935	1662	2990	1634	1783	8489	1520	3640	2262	2897	736
YBL003C	22336	23547	24416	21129	27026	13379	47265	29137	53504	40292	42731	45156	5701	6015	2932	3156	3414
YBL002W	25551	13169	21569	44200	32129	16205	69378	20632	47672	23599	24285	35718	1406	1473	2343	2306	1812
YBR001C	3153	2074	2723	3884	3521	2637	9097	3536	3809	3362	3586	15282	11369	15918	14532	17391	9742
YBR002C	2055	1065	1829	3673	2537	2344	7744	3112	3563	2662	2725	3112	562	976	1294	1524	484
YBR003W	3494	2001	2904	3192	3122	2924	9203	3332	4470	3716	3993	16477	4800	6048	3347	4290	2163
YBR005W	8111	5181	8236	5762	5411	4051	14020	4992	4984	4021	3786	36958	1640	1964	1818	1947	1244
YBR006W	1967	439	1236	1838	2196	1777	5062	784	1886	949	1194	15942	4920	8269	7686	9611	2156
YBR007C	1169	394	788	1729	1705	1492	5323	904	1102	801	1016	2030	327	612	598	624	270
YBR008C	1183	622	1024	1583	1569	1625	5038	1396	1765	1162	1260	3480	1156	1786	1545	2026	837
YBR009C	36845	23391	33246	48225	39850	25932	88138	35774	64057	37549	44892	78774	12639	15437	16804	18311	14934
YBR010W	27870	12663	24747	27455	32302	20326	71792	19216	35962	19970	22336	88250	16462	23835	24477	28174	17474
YBR011C	50902	31999	46820	67893	45489	35464	123699	47512	50538	36966	42279	111531	9387	12307	13069	17047	14209
YBR014C	3165	2141	2808	4269	3200	2228	7181	4118	6675	4792	5495	22052	4294	5013	4159	4934	3424
YBR015C	6751	1580	3861	6784	7205	5888	17897	2895	3704	2396	2598	7841	2124	4468	4097	5326	1422
YBR016W	2909	1307	2638	3010	2339	2100	7167	1153	1427	1208	1038	7532	763	2079	2645	3897	1603
YBR040W	52	11	33	47	59	66	284	30	129	35	54	214	28	43	37	38	14
YBR039W	8498	3374	6842	18288	14902	6307	19059	5637	18782	10512	13261	38848	10800	9918	79365	73746	32455
YBR018C	276	117	213	203	257	233	784	141	421	260	347	3308	957	1346	2003	2373	680
YBR020W	155	61	115	41	70	138	320	130	84	135	151	488	159	207	192	233	119
YBR021W	574	136	327	900	970	834	3470	425	1408	741	870	2823	709	1238	1097	1332	315
YBR022W	1547	568	1205	1268	961	901	3777	725	1333	772	697	8386	1105	1869	1470	1910	770
YBR023C	3961	1175	2034	3989	5894	3959	14701	1842	3798	2419	2633	4015	1030	1803	2173	2861	519
YBR024W	1594	535	1114	1260	1245	1465	4106	949	1296	843	876	15347	3987	6611	4100	5533	2162
YBR025C	44148	25697	37294	55623	51069	27633	94178	40653	66394	44686	51177	54522	10682	10045	13527	15276	8049
YBR026C	6294	2547	5420	5758	5501	5000	15250	4692	8425	5677	6154	35475	12656	15153	16105	20164	6551
YBR028C	2404	883	1690	4003	3068	2836	9709	2482	5099	3362	3318	5949	910	1372	1417	1586	493
YBR029C	2992	459	1717	4384	4210	3436	10735	905	4075	1246	1404	14815	1755	3324	3178	3793	804
YBR030W	1320	395	949	2269	2013	1782	5427	870	1610	801	1164	2875	370	639	1443	1824	463
YBR033W	649	176	485	460	584	671	2206	331	622	299	314	8036	2570	3719	3272	3734	1219
YBR034C	3681	1646	3325	6110	5489	5847	18870	3853	6499	3583	3509	6033	477	695	1978	1866	773
YBR035C	7215	6933	7434	5541	5800	4670	14102	11917	12470	10477	12242	49477	10956	12013	19480	21511	25423
YBR036C	10012	4784	8212	8459	8083	7707	25326	6586	9481	7369	6887	35555	8775	13387	13927	17060	7284
YBR037C	2771	2416	2799	1775	1696	1981	5928	4296	3168	3146	3462	14875	5761	7778	5223	6289	5311
YBR038W	1230	337	613	1507	2309	2159	8384	976	1871	1094	995	3249	1000	2280	1467	2135	397
YBR041W	5247	1758	3398	7316	6755	4133	14678	3268	7482	4173	4749	12455	2165	3503	2834	2936	849
YBR043C	2841	1660	2185	2358	2419	2949	10170	3279	3095	2250	2615	7661	2151	3775	5401	6735	3389
YBR045C	348	159	191	247	204	215	927	279	426	243	334	1752	1194	1947	1633	2126	609
YBR046C	2209	617	1675	1326	1612	1690	5318	1136	1973	1117	1192	15912	5908	9291	9177	10851	3293
YBR049C	3103	650	1717	4200	5107	3744	14511	1617	3762	1932	2044	6683	1659	3239	5131	5576	1063
YBR050C	269	205	285	305	278	228	552	311	435	340	405	8487	7307	7650	41421	40332	32681
YBR052C	9349	14422	10868	8278	7582	5781	16677	19618	16435	17111	19648	73539	20188	19190	31513	32047	54896
YBR054W	21787	4584	14333	25111	32375	7076	24986	3036	3893	2108	2469	44328	28157	59814	66160	94510	18239
YBR055C	2406	1407	1628	3029	3143	2577	8700	2829	3270	2424	2734	6042	1129	1606	2168	2699	1049
YBR057C	2776	1373	2106	3751	2785	2115	6253	2418	3453	2316	2316	11892	2820	3766	4918	5584	2836
YBR059C	3535	1253	2240	3387	4363	2681	10160	1738	1744	1618	1601	12519	3324	8352	6830	9728	3427
YBR060C	1227	383	990	1682	1473	1975	6727	1196	1893	1168	1514	2750	464	829	821	1252	404
YBR061C	2081	769	1617	2982	2772	2266	6658	1392	2838	1436	1623	4589	578	607	969	1147	398
YBR063C	1613	412	987	1983	1532	1275	4706	1248	2853	1641	1922	7747	2374	3080	3324	3838	1004
YBR065C	747	135	342	910	1164	992	3512	231	616	314	439	3216	900	2242	3417	3852	886
YBR066C	2227	782	1690	3536	2403	1692	5621	1289	3289	1618	1946	20723	1146	1596	755	937	329
YBR067C	21704	10458	18524	21584	15032	12924	48352	12471	8310	6353	6523	50670	17895	30909	5948	10785	2701
YBR068C	10583	2136	7049	12194	13875	10692	32038	3450	5638	3505	3775	18949	5524	11625	17124	23338	5447
YBR069C	4051	643	2868	5484	6029	5894	17681	2132	7195	3318	3594	5988	708	1204	5531	8057	1447
YBR074W	3185	1708	2493	4418	4464	3515	12791	3529	5075	3773	4019	6846	1216	2175	2460	3596	1228
YBR076W	182	103	150	343	261	107	430	104	329	176	299	2458	1203	1727	1521	2075	768
YBR077C	1749	923	1665	2227	1722	1395	4786	2679	3356	2806	3356	11488	3055	3479	7579	8009	4951
YBR079C	17434	4670	11685	19044	16977	15005	52202	8248	9874	7078	8024	16962	1720	3107	3391	4902	1335
YBR081C	2663	1134	1773	3847	3538	2977	9898	2216	3150	2409	2729	8897	1667	2830	3843	4915	1458
YBR082C	26148	20375	23020	42070	23625	14894	49546	29632	34777	27870	30919	84577	10761	13057	9448	10156	7701
YBR083W	774	133	523	944	1095	1883	6317	492	971	598	642	10077	2016	5668	1608	2281	446
YBR084W	7906	4916	6419	13430	12241	7682	27748	10361	11981	10490	11946	3376	547	441	762	1042	578
YBR085W	1336	866	1163	1308	1371	1175	3692	1748	1944	1339	1496	1398	108	91	71	79	80
YBR086C	8770	1847	4966	13571	12653	8172	29731	3094	5214	3339	3639	20252	7698	19053	11427	15297	3719
YBR087W	3153	700	2242	5001	3985	2262	7766	1354	5482	2128	2328	7216	2078	2444	1900	2316	414
YBR092C	8029	4940	7222	17972	14111	7162	25587	7402	15715	10790	9445	5039	657	724	861	1055	496
YBR093C	2132	830	1448	2835	2463	2113	6919	1446	2758	2250	1717	5242	1135	2023	2511	3052	1168
YBR094W	2188	282	1283	2626	2660	2399	8002	1034	2124	955	1404	5637	2382	4055	3192	4050	633
YBR095C	1691	744	1214	1970	1875	1331	4685	1606	2018	1331	1528	5799	1114	1657	2289	2871	1244
YBR098W	860	215	603	1272	1052	855	2985	381	1134	494	667	2640	732	1315	1824	1966	336
YBR101C	7620	3184	6362	14199	9869	4627	15059	5359	8631	4887	6538	25512	10523	11459	18557	21582	10142
YBR103W	1807	758	1352	1964	2012	2025	6076	1732	2228	1582	1907	6222	2054	3096	3777	4551	1995
YBR104W	1367	948	1232	2440	1859	1523	4681	2769	3003	2158	2710	1168	88	132	279	316	289
YBR106W	30267	32409	30436	24674	23976	17114	58536	39668	43420	31999	39459	46974	2695	2776	4631	5168	5253
YBR107C	753	186	514	863	947	669	2280	272	424	262	223	1961	353	669	1230	1434	383
YBR108W	1036	523	736	1057	1191	1184	3531	882	675	704	631	2176	777	1603	1510	1917	737
YBR109C	12873	9861	12246	12341	11190	8026	25898	13603	24221	16388	17476	73485	11239	11648	21028	24411	17519
YBR110W	3932	1058	2643	4260	4268	3733	11343	2419	5367	2298	3027	11874	1964	3040	3614	4331	1087
YBR111C	8487	3879	7164	7804	7668	5629	16016	8624	13146	8008	12104	80507	15155	17570	16742	18910	14827
YBR112C	2389	796	1573	4080	3828	3227	11001	1565	1878	1405	1440	5796	1210	2708	2341	3242	906
YBR140C	3442	1036	1903	4227	4601	3159	11055	1758	4158	2462	2838	12790	5651	10826	62307	80992	11011
YBR141C	609	395	576	1228	838	701	2410	1000	1003	592	636	2838	340	534	767	964	487
YBR142W	3098	639	1919	5912	5534	3982	13021	1150	3587	1645	1918	2320	449	680	1993	2422	371
YBR115C	5617	2068	3518	5987	5350	5531	20871	3711	4157	3050	3471	5964	1711	2734	5494	7057	2163
YBR117C	351	182	244	340	296	565	1372	417	335	319	376	6518	31750	50547	2138	2854	1338
YBR118W	568941	335967	500812	489122	616306	376140	1269830	477884	564464	378773	462357	411780	63601	69575	116819	130004	85299
YBR119W	1771	520	1335	1942	1894	1309	4435	721	1614	883	877	6428	1366	2121	2758	2977	956
YBR120C	1449	328	1025	954	924	951	3071	577	2171	875	1030	13132	3896	5233	5183	6523	1613
YBR121C	45195	24518	35219	49896	46041	30311	103242	34930	55833	36182	42170	48073	5455	6965	5755	7357	2543
YBR123C	1983	1328	1595	2688	2291	1952	6657	3752	3390	2973	3440	6155	1690	2375	2422	2962	1756
YBR125C	2289	709	1604	2316	2150	1866	6245	1359	1828	1155	1226	4699	1378	2587	2484	3009	1078
YBR126C	26498	12603	25932	17862	18183	16127	43887	19125	12275	13942	18532	99558	59386	79617	35341	43592	29838
YBR127C	42491	42461	36974	47714	46228	29613	90133	55580	55177	51103	46667	109319	16561	20652	30940	29008	24514
YBR129C	1871	672	1401	2939	2191	1626	4927	1137	3294	1271	1708	8708	2217	3438	6823	7767	3085
YBR130C	2908	1133	2027	5232	4315	2942	9677	2252	3782	2250	2519	4232	516	766	682	824	416
YBR131W	655	184	392	1100	1035	735	2994	391	830	420	473	1396	172	435	427	523	176
YBR132C	828	82	499	398	808	961	3115	223	420	290	267	3773	2215	5291	6391	7838	1902
YBR133C	2834	836	1570	2644	2953	2329	9238	1815	2507	1835	1874	4352	952	2010	2790	3587	1342
YBR135W	916	159	719	1407	1189	961	3579	354	745	359	306	2828	364	648	722	982	313
YBR136W	931	178	447	891	1028	821	2983	411	550	375	319	2751	1176	2590	3301	4935	858
YBR145W	4801	5982	4951	3547	3081	2377	5672	4848	4206	3995	4352	15849	5044	5063	5015	5423	5279
YBR147W	502	148	327	388	335	297	650	127	260	142	291	7430	4817	7499	11841	14643	5209
YBR148W	239	93	181	114	148	260	792	94	204	94	132	1514	297	680	317	382	91
YBR149W	13408	6915	12070	11028	10547	9949	29107	10578	14457	10756	11856	135819	29238	31541	41876	39797	26902
YBR150C	1960	422	1101	2149	2436	1447	5499	657	1584	878	770	4757	1483	2707	5556	6397	1028
YBR151W	9416	4986	8696	13818	9432	6194	19687	9124	14188	11484	12974	34464	12834	15007	11627	13641	7869
YBR153W	1405	1333	1393	1684	1168	1333	4103	2712	2778	2191	2212	5916	1121	1327	1214	1375	1038
YBR154C	7115	3582	6340	10828	8956	6214	19569	8340	14861	9399	11292	11753	1157	1198	1632	1849	771
YBR155W	3563	2276	2959	5712	3623	2712	8228	4022	3731	2969	2693	2450	350	381	816	922	483
YBR157C	1201	260	871	2889	2225	1661	5614	1069	3917	1972	2398	19726	2420	3141	4587	5020	1435
YBR158W	12877	3814	8090	18311	17434	17749	55598	10449	17659	10284	10755	23173	4583	7558	7323	7938	1956
YBR161W	1338	402	961	1971	1730	1181	3939	800	2092	1264	1033	5190	1518	2519	1357	1742	566
YBR162C	33255	10948	24853	28974	35764	25722	103950	16665	29853	21285	17517	61042	5223	9162	5226	6793	1648
YBR163W	1896	603	1280	2460	2422	1661	6536	1430	2585	1510	1475	4242	678	1216	1667	1837	521
YBR164C	4149	4687	3979	6035	4465	3019	8859	6791	10302	8204	8856	22187	2211	2764	2064	2379	1991
YBR165W	1018	219	578	1241	1395	832	3101	309	1019	355	465	7844	1212	2410	4522	5628	1690
YBR166C	2659	640	1479	3306	3556	2717	9171	1274	3859	1377	1919	6922	846	1604	1582	1899	464
YBR167C	1128	985	904	1864	1104	702	2257	1489	2279	1620	1767	4872	1072	1123	1852	2375	1733
YBR169C	6067	2393	4777	6436	7026	3615	10524	3053	2764	2728	2502	64741	36387	58602	25142	30658	12988
YBR170C	3283	1503	2456	2623	3003	2435	9022	2355	3041	2122	2148	8568	2386	3785	3105	3538	1669
YBR172C	3347	1581	2268	6681	6001	4698	16391	3812	3522	2622	2807	4924	677	1640	3251	4823	1274
YBR173C	4972	1944	4308	7559	4860	3151	10727	1858	3191	2008	1737	32647	3583	6469	6490	9173	4759
YBR175W	1557	951	1332	1423	1373	1220	4087	2491	3323	2864	2930	2797	173	221	200	216	103
YBR177C	5344	1613	3886	7321	6991	4889	14608	3164	4956	3387	3667	27526	8318	15217	14540	18314	6938
YBR179C	2326	352	1137	1967	2621	2222	8796	766	2437	948	1194	9440	3740	8033	13978	18440	2792
YBR180W	168	81	104	250	271	192	701	141	290	169	214	504	73	153	240	293	96
YBR182C	412	73	279	532	482	422	1165	121	284	112	157	709	220	414	241	347	129
YBR183W	1892	1191	1697	2804	2387	1125	3981	1329	2072	1406	1991	17210	8801	12911	8238	10988	7529
YBR185C	2103	609	1534	1814	1554	1656	5185	1100	2974	1433	1788	12690	2960	4095	3825	5072	1334
YBR186W	444	229	243	680	536	435	1494	511	1264	480	672	1250	285	469	446	490	167
YBR187W	7186	3976	6511	8895	8562	5040	17997	7746	11488	7679	8995	7116	660	803	1262	1393	815
YBR192W	2046	636	1674	2423	2031	2264	7903	1908	3159	2007	2258	4562	629	933	997	1182	520
YBR193C	1316	685	1184	1763	1508	1123	3371	1130	2057	1315	1665	7694	1531	1829	2398	2593	1446
YBR194W	674	603	580	533	420	352	1230	774	1022	776	676	4604	1070	1255	1004	1148	1011
YBR195C	1126	588	928	1594	1561	1589	5528	1505	2424	1524	1755	3524	325	415	904	942	530
YBR196C	103992	40593	78707	99168	131060	73635	251338	47954	69010	45278	48011	233954	29695	45126	34458	45282	14488
YBR198C	2971	1106	2048	3396	4121	3410	11929	2650	2724	2251	2334	6323	1380	2483	3012	4004	1481
YBR199W	9477	5699	7435	11375	9957	8023	27152	9067	15137	10412	10623	37934	8721	13115	12295	14324	7751
YBR200W	1999	357	1239	3066	2514	2347	7825	775	2024	890	1045	6368	1454	3219	4551	5574	1040
YBR201W	1275	790	1055	1622	1338	1051	3094	1512	2538	1476	1991	7973	1732	2137	2216	2692	2017
YBR202W	1553	309	807	1983	2198	2263	8646	1092	1309	785	1171	2571	547	1351	1881	2724	660
YBR204C	1716	350	1217	1550	1815	1854	5085	583	1791	724	801	9700	3147	5259	5398	6238	1296
YBR205W	6154	1260	4000	5998	6879	4776	16704	2389	4389	2374	2642	14146	1724	3361	4395	5246	2102
YBR207W	4649	1579	3491	2993	3631	4414	14323	3410	3707	2832	3044	15443	4708	7742	7180	8984	3488
YBR211C	1063	813	890	1772	1173	926	2948	1366	2122	1470	1527	6226	1951	2741	3142	3666	2277
YBR212W	2576	431	1205	1894	3021	2737	9160	436	590	480	549	6436	2718	10596	14909	20963	3087
YBR213W	383	188	295	313	261	433	1248	351	329	303	260	878	196	224	262	266	316
YBR215W	2066	1145	1707	3724	2896	1993	7656	2688	3078	2462	2784	4233	1251	2183	2435	3118	1385
YBR216C	1973	231	940	2143	2736	1853	6686	613	2194	867	945	7786	2375	4721	4503	5218	905
YBR218C	7776	4054	5702	6271	7018	6904	21611	6479	6491	5560	6628	14243	7205	11358	6724	9222	2826
YBR221C	24087	7778	18088	16624	19002	16816	61257	10813	20196	11393	12535	73306	15301	21984	37278	44364	14493
YBR223C	843	284	599	707	772	610	2265	403	454	383	338	3237	594	1523	1763	2370	887
YBR227C	2449	1359	2103	3781	3248	2152	7288	2449	3972	2595	3337	6533	1418	1718	1987	2105	828
YBR228W	1486	1605	1309	1707	1369	1268	3313	2543	3058	2448	2766	5540	1632	1706	2306	2670	2075
YBR229C	3379	583	1608	3543	4263	3370	12970	1012	3380	1345	1171	9495	2391	5699	5926	7812	1128
YBR230C	2301	1156	2003	2503	2427	1655	4564	1160	2568	1493	1584	31070	15793	19961	51605	63207	33075
YBR231C	1115	901	1126	1187	984	939	2376	1326	1133	1057	1207	3006	361	602	995	1170	943
YBR233W	831	246	585	885	935	867	3427	328	594	370	495	1699	250	564	529	623	158
YBR235W	1862	484	1275	1645	1942	2285	7960	945	1452	926	980	3740	1253	2685	3052	4426	894
YBR236C	3573	2477	3016	4463	3927	2729	8940	3712	6451	4053	4396	16826	3792	4963	5964	6784	3598
YBR237W	2370	1239	1721	3154	2788	2029	7647	3028	3209	2576	2573	8267	2161	3330	6204	7133	3115
YBR239C	566	223	439	921	560	674	2065	512	601	424	446	4412	2187	2509	1058	1231	630
YBR240C	239	60	173	188	191	264	780	129	92	68	80	1096	208	506	399	535	147
YBR241C	1168	466	955	647	886	1030	2953	691	593	573	618	17128	7410	17272	15003	19521	7799
YBR243C	3317	1409	2651	4554	4319	2951	9968	2836	5363	3031	3595	6110	626	954	1345	1467	512
YBR244W	7380	4013	6580	12498	8248	4695	18874	6609	22471	11938	12500	19527	827	1218	785	907	489
YBR245C	3218	2128	2357	4459	3804	3208	10598	5543	4825	4632	4864	5611	1104	1671	1916	2481	1308
YBR246W	2968	1253	2426	3996	3021	2148	7034	2486	2692	1847	2323	4930	554	914	782	1120	439
YBR247C	3307	1921	2206	5760	4730	3448	11963	3919	3671	2467	2703	2203	337	359	1371	1409	773
YBR248C	4553	2517	3801	6038	5182	4782	14469	5427	6495	4780	5109	7949	572	739	944	1003	541
YBR249C	26624	25533	23225	23627	23906	14229	46790	27574	31728	26749	27485	12261	1343	1174	2540	3107	1876
YBR252W	3015	5166	3541	3399	3158	2380	7408	7571	7688	7008	7351	7693	586	676	548	705	827
YBR253W	1629	1731	1493	2433	1436	1183	3603	2760	3634	2804	3644	11368	1388	1836	1679	2131	1718
YBR255W	1461	419	1134	2267	2000	1782	5694	1147	2097	1181	1443	5439	1528	2703	2650	3193	974
YBR256C	7254	4584	6890	6699	5596	4352	12618	7327	11103	7601	9198	27612	9149	10406	13423	15689	11574
YBR257W	881	278	713	1729	1159	836	3213	586	1785	808	727	3641	851	1619	2761	3224	1101
YBR258C	710	651	798	1335	544	516	1780	1241	1736	1171	1436	5697	1182	1227	1231	1517	1335
YBR260C	2110	749	1359	2223	2158	1784	5659	1232	1842	1272	1290	5705	1025	2431	2081	2683	706
YBR261C	3501	2893	3736	4802	3108	2654	7664	3909	3987	3067	3247	6487	605	575	660	730	679
YBR263W	12934	4999	9468	13737	14419	9550	32752	8440	10376	7660	8203	20084	2806	4485	10961	13282	6455
YBR267W	1045	630	977	2539	1953	2622	8093	3401	2795	1955	2021	1692	174	203	750	847	623
YBR266C	0	0	0	0	0	0	0	0	0	0	0	1	0	0	0	0	0
YBR269C	2300	1388	2312	2066	1773	1586	5178	1821	2439	1795	1709	27833	8241	11936	16827	18624	15173
YBR270C	721	571	653	863	737	863	2892	1034	1272	1019	977	4158	1498	2120	2751	3384	1890
YBR271W	1419	990	1287	2878	2130	1716	5787	3209	3407	2519	2680	1617	472	442	939	1075	794
YBR272C	2388	1008	1677	2759	2228	1659	5456	1659	3497	2102	2397	11265	4384	5518	6057	6740	2345
YBR273C	3975	1482	3344	4274	3952	2888	9241	2425	3879	2453	2777	16256	4337	6137	6190	6352	3197
YBR274W	1762	300	1043	2080	2295	1527	5458	463	2486	802	913	4390	1115	2388	3177	3781	659
YBR275C	2469	1095	1666	3348	2851	2544	9041	1931	2123	1653	1611	2520	440	955	1518	2121	610
YBR276C	2967	1251	2172	2926	3628	3023	11073	2031	3276	2563	2633	5498	1546	2966	3056	4040	1149
YBR278W	1328	1406	1610	1776	1260	887	3099	2747	3025	2405	3008	8215	2050	1852	2902	3268	3743
YBR279W	4720	2708	4056	8107	5003	3931	13167	4861	6938	5152	4933	14953	2896	3824	5008	5581	2901
YBR280C	1678	543	1249	915	1229	973	3098	646	758	718	817	6965	4063	7237	6906	9556	3261
YBR281C	2733	657	1658	3074	3940	2223	7767	1210	2536	1722	1553	4617	638	1274	1150	1400	370
YBR283C	17979	6860	11909	18725	20307	13480	46398	9688	16280	10021	10908	29539	3917	6590	7558	10267	3690
YBR286W	42145	15774	29797	43303	50258	31954	101403	20262	28139	19281	20073	171188	53113	100473	93478	101948	43076
YBR288C	3199	1730	2318	4488	4014	2358	7950	2410	5683	3147	3384	8073	1377	2174	1964	2299	821
YBR289W	1007	306	551	1489	1401	1364	4891	643	832	587	688	3249	576	1424	1521	2379	600
YBR290W	3857	573	2113	4689	4021	3142	9193	947	3336	979	1086	17981	3572	6756	7661	9126	1982
YBR291C	1071	1593	1259	1866	1394	1590	4891	5190	5086	4589	5597	3734	720	633	1159	1154	1510
YBR293W	1746	359	1102	1961	1808	1519	4764	562	1804	755	989	4992	1507	2532	3640	4378	765
YBR294W	855	149	444	964	945	954	3340	320	459	300	410	2789	768	1472	1870	2510	552
YBR295W	1613	900	1441	1054	1440	1115	4332	1396	1312	1186	1299	2737	945	1209	1239	1698	685
YCL073C	97	35	61	103	78	94	226	52	118	64	57	555	172	215	242	315	94
YCL069W	59	15	32	94	99	93	278	18	33	12	9	125	33	105	202	271	60
YBR302C	6062	4479	5170	7836	6370	3469	11047	6117	10618	8071	9565	39837	10906	13982	10750	12854	6158
YCL064C	32278	13719	25603	35521	37274	26593	91056	29149	26199	17534	19485	200226	83742	107505	135138	135350	67791
YCL061C	1534	531	898	2816	2185	2089	7790	1204	2075	1288	1356	3182	408	745	1347	1861	382
YCL059C	7978	5360	7220	14317	9956	4811	16371	8728	12041	8671	8869	4412	366	376	2854	3452	2076
YCL058C	565	686	660	1295	773	754	2313	2537	2354	1812	1881	2022	199	290	1854	2157	1900
YCL057W	10920	4060	7028	7864	9986	7059	24353	7097	9462	7653	8313	17854	4206	6948	8371	11385	3331
YCL055W	1118	260	898	1216	1368	1409	5277	527	1439	633	588	6413	784	1604	794	1058	201
YCL054W	2368	1040	1942	5282	4926	5758	17188	3670	4694	3105	3414	1522	148	137	778	1013	320
YCL052C	3989	797	2959	5192	4774	2789	8738	1591	4158	2098	2667	23126	7112	10240	13610	14450	3316
YCL051W	2377	1103	1948	3134	2675	2043	6460	1817	1899	1491	1723	5968	1762	3133	3042	4095	2033
YCL050C	19431	5548	14043	24742	20720	10131	36206	7619	19395	9441	11953	38845	3604	5264	5939	5952	1900
YCL047C	1437	1438	1411	2177	1370	1186	3345	2616	3396	2787	2908	8376	1308	1341	576	544	513
YCL045C	6473	875	2915	6640	8726	6209	22715	1273	2809	1515	1645	7684	907	2184	1940	2833	365
YCL044C	465	111	321	583	521	563	2134	144	235	193	134	1416	259	800	544	873	158
YCL043C	37549	28517	31059	32942	28271	23044	73111	33439	31076	27755	30031	111713	14591	24354	16883	20836	15824
YCL040W	34919	11597	30467	19446	32011	22366	62030	10804	11776	10297	11739	259467	107049	243712	180685	232770	99585
YCL039W	1240	378	927	1183	1289	1548	5069	564	858	664	533	5922	2406	5384	2809	3435	777
YCL037C	112	47	83	169	203	118	691	129	143	129	112	274	22	15	68	104	27
YCL036W	301	117	275	702	887	1015	3087	610	800	527	452	556	162	140	387	497	212
YCL035C	9132	8278	9165	11352	6983	5855	15738	10222	12051	9348	10903	213339	51357	57259	49893	60596	72231
YCL034W	3399	1838	3185	3135	3117	2812	8588	3827	3773	3203	3425	18699	5236	8002	7006	8211	6441
YCL033C	1933	3170	2513	1640	1324	1497	3829	5028	4173	3787	4872	24783	6292	6120	11381	13109	21000
YCL031C	3585	479	1909	8300	5875	3539	12799	1297	5712	1258	1626	12728	1467	3005	4363	5545	1229
YCL030C	13509	5494	9916	15290	15981	7535	23782	6037	17418	13034	14291	9724	2709	3938	3089	3742	1682
YCL029C	1563	404	1222	2787	1903	1600	5236	887	1292	814	839	4200	720	1242	1890	2130	725
YCL028W	5111	1668	3494	6161	6038	3993	15602	2145	3289	2246	2250	16165	1919	5401	7444	10445	3173
YCL027W	828	803	830	721	802	1244	4830	2269	2293	2015	2286	7552	1033	1380	185	289	187
YCL025C	1785	1231	1538	2551	1743	3803	10379	3873	3124	2459	3035	29848	22282	30236	20659	21872	13633
YCL024W	883	251	570	943	1022	1271	5590	731	1463	893	962	1420	279	584	1655	2252	500
YCL018W	4137	3298	4202	3751	3186	2967	8286	4281	4482	3331	4797	14234	2426	2532	1735	2291	1685
YCL017C	5535	3593	5045	5202	4806	4205	14654	6357	6086	4912	5456	17733	4642	6021	6752	7545	4671
YCL016C	763	347	747	1439	958	946	2858	623	1072	685	671	4493	862	1465	2839	3428	1773
YCL014W	1619	800	1097	2326	2218	1865	7055	1899	1873	1453	1776	3478	781	1191	1312	1815	655
YCL011C	9853	6290	10080	14357	11707	10480	31409	15493	20860	16121	17652	21145	6199	7301	8076	9529	6727
YCL009C	9767	8808	8490	9327	7910	6068	18964	9820	7725	7540	7101	10816	2437	3261	5410	5720	3485
YCL004W	840	174	407	968	1042	888	2754	196	647	284	336	2675	624	1625	1619	2272	342
YCL001W	3160	414	2158	4665	3754	2743	8733	938	3584	1168	1758	9652	1140	2201	2724	3397	660
YCR004C	7623	5131	7094	7544	7420	6078	17858	7152	10058	7441	7641	63973	14807	20138	16015	18481	16721
YCR005C	12983	4554	10621	7951	8500	14902	37735	8741	6977	4742	4855	68438	32815	47398	195845	222537	78764
YCR007C	1344	887	1154	761	526	498	1676	807	1127	692	1123	8069	1892	1980	2668	3046	1519
YCR008W	5403	1548	3696	7050	6749	4341	15242	2290	3897	2220	2195	7497	2516	4385	10340	12441	3727
YCR010C	90	28	91	140	115	131	458	87	92	104	89	978	313	550	26308	31573	12099
YCR011C	6516	1883	4563	6991	7311	6328	22325	4490	9137	6164	7387	20729	13914	19632	14451	17851	4554
YCR012W	520148	504146	505269	304409	466731	281444	1003763	534664	520218	418424	443455	1229339	163283	197192	87546	106211	68097
YCR014C	1130	309	793	1531	1093	1103	3908	733	1914	989	992	3657	1210	1794	1735	2199	404
YCR015C	606	479	488	857	913	636	1956	770	1202	795	1049	2910	441	619	721	1085	545
YCR018C	2140	1847	2053	2274	1464	1411	3950	2944	2910	2199	2124	13694	3099	3270	839	896	710
YCR024C	1037	393	682	1216	1098	1049	3388	947	1293	814	980	3432	1041	1560	1149	1299	511
YCR026C	2432	771	1986	3479	3133	2723	9444	1572	2173	1605	1626	7922	2885	5364	5996	7849	2440
YCR027C	838	561	720	1380	1091	793	3042	1369	1978	1620	1733	4287	588	817	1214	1479	780
YCR028C	2036	544	1385	2371	2384	1893	6701	1268	1829	1258	1108	4168	877	1682	2997	3832	1370
YCR030C	2877	1190	1651	1573	3146	2274	8551	2077	2081	1898	2009	11713	3676	8750	6468	8817	2749
YCR032W	1652	893	1191	2334	1946	1870	5717	1887	2201	1487	1594	7621	3468	6032	6061	8757	2447
YCR033W	2824	892	1675	3550	4004	3797	12778	2075	1733	1667	1624	5725	1887	4685	7727	10678	3114
YCR034W	4599	1351	3024	5537	8300	3963	17486	1693	4661	2770	1668	4216	99	337	357	566	174
YCR036W	4352	3043	3910	5461	4059	3127	9085	5130	8007	5480	7067	23124	5889	6878	6294	7757	4804
YCR098C	376	179	246	453	392	352	1141	255	606	369	428	956	519	655	716	835	191
YCR104W	34	58	15	29	30	26	115	60	62	53	66	250	17	31	34	53	66
YCR105W	413	232	314	400	384	458	1492	293	382	266	264	1982	380	824	756	1008	439
YCR106W	586	131	205	691	1047	957	2872	238	292	253	242	1167	326	899	1223	1729	170
YCR107W	970	440	841	925	975	739	2755	939	1125	880	1145	2395	683	887	1084	1333	531
YCR038C	532	283	385	790	715	542	2060	473	595	416	483	2382	483	1231	962	1563	696
YCR042C	2633	1006	1512	3511	3668	3240	12108	2353	3927	2341	2523	8498	1972	3618	4918	5887	1679
YCR044C	2886	2064	2557	3277	2987	2561	7884	2847	4452	3347	3488	9459	1577	2505	1146	1450	666
YCR046C	3892	7176	5269	3124	2102	2594	8838	11805	5735	7251	6463	20869	3930	5221	4353	4686	7597
YCR048W	2936	905	2099	2222	3590	3341	10932	1807	1362	1268	1305	6424	1139	2714	3174	3775	1200
YCR052W	2456	578	1472	2557	3392	2361	8399	1088	1395	1047	927	5521	682	1699	2143	2730	800
YCR053W	23887	5902	16842	23076	22175	15305	51061	10689	17381	10204	11871	21111	1561	2453	3073	3712	994
YCR057C	2526	1163	1827	4543	4808	5670	17363	3754	3923	2805	2987	1225	173	171	659	946	337
YCR059C	3324	2464	3526	3199	3059	2407	7103	3313	3395	2538	2478	7610	1112	1594	2159	2418	1580
YCR060W	1838	3196	2535	2182	1478	1227	3578	4229	3287	3021	3352	7440	1221	1214	1878	2224	3228
YCR061W	1241	304	813	852	1000	731	3366	371	417	338	306	3756	1657	4930	3780	4886	1702
YCR065W	866	164	455	893	1265	1139	3918	431	618	466	384	1436	272	612	676	727	225
YCR067C	3387	1041	2186	2963	4770	3432	12817	1631	2150	1637	1557	7499	1360	3806	1757	2808	619
YCR069W	6038	2424	5348	5337	4658	4831	15187	4485	5430	3714	4823	22477	5423	8261	4886	7015	3032
YCR071C	2566	1768	2390	2177	1302	1625	4970	2796	2932	2115	2146	13103	2048	2516	3273	3873	2965
YCR072C	809	538	825	2007	1920	1972	6329	2173	1961	1293	1374	815	64	65	260	266	99
YCR075C	858	397	662	941	980	726	2383	802	1864	1120	1298	5972	1157	1768	2266	3043	1614
YCR076C	1655	2657	1949	2194	1543	1545	4329	4293	4253	4322	4019	12686	3399	3967	4253	4952	5530
YCR077C	5145	1388	2910	5801	7296	6322	21102	2136	4382	2442	2093	5872	1859	4463	3344	4056	633
YCR079W	996	354	966	1127	956	1278	4146	770	1105	698	830	6140	2152	3619	2707	3914	1797
YCR081W	688	89	274	1022	1267	932	3758	185	466	247	221	2169	648	1987	2030	2870	308
YCR082W	4067	2537	3717	5204	3239	2732	7804	2873	5308	3034	3343	30969	8181	9927	12544	15579	10251
YCR083W	1662	1522	1698	1725	1282	933	2924	1193	1983	1262	1031	14226	6249	8354	8571	10596	7909
YCR084C	4478	1211	2319	5457	7352	5854	20516	2416	2480	2118	2066	3679	1034	2214	1761	2228	402
YCR086W	932	775	881	1005	723	667	2113	1293	1453	1087	1108	4561	722	797	517	575	531
YCR088W	6937	4113	5512	5817	6009	6282	19863	7129	5327	5259	4695	27529	5323	9902	5962	6991	3823
YCR089W	669	189	433	785	732	1347	5255	482	432	311	248	1660	405	1062	1203	2179	351
YCR092C	1167	368	711	1853	1679	1499	5410	792	1776	1038	1082	3214	979	1979	1404	1944	422
YCR095C	1635	760	1231	2907	2052	1315	4640	1517	3090	1572	2178	7464	1532	2427	3839	4446	1862
YDL248W	2241	416	1279	1804	2795	1461	4757	573	1602	831	930	10710	3446	6970	7900	8714	1341
YDL247W	292	77	197	263	395	355	1411	139	182	117	133	850	360	876	652	955	212
YDL246C	603	479	558	235	309	277	888	519	557	471	425	2817	412	509	277	379	281
YDL243C	896	790	930	965	691	843	2674	1846	1765	1486	1794	3763	1040	1115	2314	2531	2105
YDL240W	896	155	420	999	1531	1330	5366	283	894	439	429	1968	393	905	952	1296	168
YDL239C	574	122	302	561	628	676	2205	211	766	351	338	3009	1710	3689	2181	3064	545
YDL238C	420	306	341	424	474	454	1640	463	332	345	419	4364	1330	2906	2574	3175	1609
YDL237W	5411	2604	4424	5767	4798	4120	12447	4428	6925	4383	5009	25025	5053	6216	9100	10205	5170
YDL235C	1926	275	1272	3754	2712	1690	5773	330	2190	693	982	9431	1001	1936	2385	3494	501
YDL234C	11716	3320	7290	5005	6856	3757	13238	1831	2607	1926	2062	23097	5056	9982	10845	12978	3876
YDL233W	1286	269	848	887	993	672	2403	426	570	417	431	3086	519	972	1544	1841	612
YDL232W	857	121	709	1000	989	737	2358	207	984	337	344	4407	499	724	652	800	140
YDL231C	2482	1194	1513	3195	3382	2946	10130	2130	2598	1801	1981	7060	2152	4657	5559	7597	2722
YDL230W	1350	487	1053	1355	1339	1170	3955	920	1226	940	958	6738	1617	2574	2541	2869	1684
YDL229W	137646	88552	109057	139901	149384	82759	281353	114840	110099	80905	107843	29919	2124	784	2190	3075	1862
YDL226C	6227	1885	5341	7102	6442	4872	16303	3006	5578	3377	3272	11348	909	1477	1255	1522	576
YDL225W	4291	571	2378	5199	4758	3781	12750	1140	4126	1571	2166	11510	1287	2088	2009	2729	442
YDL224C	1729	469	1045	1843	2386	1578	6824	879	1244	854	934	5466	964	2522	1875	2930	818
YDL223C	689	224	453	503	696	1033	2877	366	610	522	465	4747	6898	23808	16148	23316	3761
YDL219W	2261	1210	1770	4170	2255	1735	5164	2432	5199	2667	3591	6303	329	415	476	648	347
YDL216C	899	268	667	1427	919	627	2291	641	1075	714	943	5625	1622	2307	2673	3250	1307
YDL215C	3778	1035	2208	2951	3970	3880	13735	2005	4045	2126	2491	18152	11764	21540	40221	53993	10219
YDL214C	132	34	91	133	213	201	741	118	218	140	234	2550	3291	7543	8161	8946	2596
YDL213C	5440	3139	4588	9557	5699	4163	11794	4298	5412	3302	3670	5645	481	543	1950	2078	1662
YDL212W	8484	4845	7225	9911	8670	6025	19460	8303	16356	10574	11821	22657	3187	4279	6033	7381	3527
YDL210W	201	90	184	206	218	192	728	154	241	160	261	989	194	387	404	490	190
YDL209C	470	282	518	976	646	866	2561	993	1582	1069	1176	1548	246	286	510	601	232
YDL208W	10402	5488	9524	15729	13233	7429	24693	7063	15318	7875	8382	11058	489	628	2070	2343	1328
YDL207W	2641	1433	2031	4431	3427	2703	9171	2355	3202	2126	2489	5690	1480	2232	2646	2988	1253
YDL206W	1207	202	407	1326	1990	1225	4183	191	997	264	330	3372	1634	5043	4167	5451	480
YDL205C	3446	2037	3553	4610	3485	3198	11003	5020	5846	4846	5247	4689	3200	3691	4395	5414	2397
YDL204W	2248	574	1530	2496	2573	1233	2533	488	728	481	630	95988	81739	127025	40785	48340	18663
YDL203C	1082	311	800	991	1259	1144	4250	656	1076	615	639	2293	560	1197	1759	2578	678
YDL201W	3868	2389	3021	6243	4055	2796	8576	5569	5722	4167	4245	4452	634	646	1068	1126	888
YDL200C	969	704	911	1540	810	842	2490	1379	2470	1641	1708	8321	1951	2403	7511	8964	4631
YDL198C	4151	1845	3885	3250	3021	2267	9245	3365	4954	3525	4626	5569	823	1027	1760	2343	1501
YDL197C	1137	283	671	1302	1209	1403	4332	499	634	470	429	3058	1154	3159	3392	4990	1678
YDL194W	1085	494	921	839	1029	1149	3584	781	990	864	857	3939	2703	4434	5732	7673	2950
YDL193W	3751	1753	2999	3759	3828	2238	8145	3171	5220	4008	4228	14615	4030	5436	3785	4412	2087
YDL192W	32831	37981	32614	28946	30278	17958	61041	43895	68421	48774	52634	82103	4896	5093	6340	7458	6956
YDL190C	4154	999	2429	4952	5479	3678	13080	2055	5166	2654	3205	15095	4748	8165	6349	7852	1411
YDL189W	3014	1176	1666	3943	3385	2900	9642	2215	2170	1845	1825	2600	531	840	666	837	273
YDL185W	37661	15160	25774	28185	35742	30858	104642	22810	31597	21570	22650	67396	18833	32985	23559	30750	9269
YDL181W	504	760	515	1774	1440	418	1340	1470	4634	6640	5036	15181	3880	4544	19535	21642	39397
YDL180W	1503	478	952	2025	2089	1417	5319	1117	2113	1418	1607	4352	1006	1546	5238	6401	2211
YDL179W	1094	212	763	1735	1314	1489	5697	748	1772	937	1215	6492	892	1652	2152	2740	919
YDL178W	4031	1352	2933	4565	4845	2952	10495	2113	4442	2906	3173	15377	3456	6624	5116	6674	2336
YDL175C	1363	276	893	884	1439	1057	4390	533	1018	592	858	4188	1339	2164	2379	2840	908
YDL174C	6466	3765	5573	6250	5215	4741	12349	5231	4923	3912	5863	39993	17525	22932	50227	53131	38036
YDL171C	9023	5607	6720	9093	10447	6337	23726	7751	7820	7683	6697	7695	4729	7756	15345	18869	5785
YDL170W	1170	358	719	1669	1263	1179	3730	658	1199	634	891	4904	1497	2931	5209	6005	2001
YDL169C	634	527	581	381	312	389	1069	782	456	536	504	12539	5159	5898	14940	15307	20244
YDL168W	4246	3021	4233	5318	4541	4312	13002	5415	7934	5418	5912	17742	3913	4590	6250	7540	5277
YDL167C	1860	781	1310	4103	3739	3570	12434	2386	3098	2188	2191	1869	84	158	552	591	196
YDL166C	3217	4086	3412	4923	3575	2638	7403	8549	9330	7552	8404	6450	636	574	1774	2069	2532
YDL164C	1544	592	1202	1696	2106	2358	8145	1962	2660	2051	2272	2527	477	734	799	1092	354
YDL161W	3146	1187	1996	5064	4451	3165	10993	1676	2519	1878	1742	13150	1615	3830	5532	7308	2269
YDL160C	2350	353	918	2434	3449	1730	7685	433	657	574	569	5139	1367	3697	8210	10126	1470
YDL159W	1044	253	652	1169	1162	1159	3501	463	900	445	487	3468	1218	2035	2668	3004	1066
YDL157C	4091	3651	4057	6024	3468	2160	7635	4513	6800	5056	5306	11483	697	1091	1638	2161	1310
YDL156W	239	78	121	387	439	596	2010	142	128	196	130	414	124	344	345	492	80
YDL155W	1761	661	1468	2963	2187	1971	7119	1780	2587	1619	1843	5867	1092	1412	1831	2156	1356
YDL154W	1056	897	831	835	694	814	2704	1382	2001	1141	1401	7153	2222	2645	1700	1996	1032
YDL149W	983	219	521	654	866	614	2228	282	560	404	382	4318	1884	4376	4434	6067	1374
YDL147W	16891	3954	10769	21774	17784	10983	36165	6879	16753	7039	8851	46665	15423	25953	26653	32757	8979
YDL145C	11553	2054	5543	10887	13946	10761	38086	2893	4707	2776	3055	10457	2255	5623	2750	3874	765
YDL143W	16591	5544	13581	19162	19554	11878	38737	7192	15190	8625	10415	22877	3468	4875	4264	5300	1537
YDL142C	1185	862	1034	1535	1195	895	2940	1666	2048	1542	1973	9185	2830	3283	3348	3805	2750
YDL141W	1831	363	878	1500	1957	1392	5360	506	905	602	646	2211	360	879	1432	1641	351
YDL139C	658	458	435	1096	576	527	1563	979	913	730	838	2394	313	237	373	319	330
YDL138W	883	294	627	842	861	1128	4119	658	612	448	663	2627	645	1357	1098	1330	534
YDL137W	18928	21052	19690	13838	13566	13357	42122	33166	37469	32130	33278	149620	25790	27572	46908	52868	55525
YDL135C	4839	3699	4233	5106	4823	3599	11658	5553	8908	5962	6605	22187	3392	4682	3844	4791	2765
YDL133W	1590	623	1004	1952	1792	1269	4513	1131	2496	1436	1727	7616	1878	2838	3923	4614	1574
YDL128W	4262	1437	3517	4741	4498	4112	14585	2111	3220	1970	1786	10916	2783	5064	4025	5538	1378
YDL127W	605	125	466	1141	916	903	3445	353	1155	554	543	2520	389	676	1007	1237	419
YDL125C	10833	7238	10488	10817	9979	6061	19056	7541	12251	7893	7916	32802	7550	9064	13345	15249	11014
YDL123W	802	175	526	887	721	702	2836	295	402	316	247	3338	961	2395	2729	3432	991
YDL122W	6052	5128	5007	9440	8228	6256	21299	10826	10819	10064	9066	15107	3627	4793	6431	7131	3525
YDL121C	4023	2281	3818	8073	4405	2236	7915	3797	7287	3859	5338	5948	527	648	1946	2711	1208
YDL120W	2906	3076	3169	4287	2923	1929	6430	4228	6090	4947	4999	12520	2840	2731	7824	8354	8017
YDL117W	1999	729	1210	2443	2999	2398	8895	1316	1971	1300	1493	4401	670	1346	858	1262	262
YDL115C	3945	4314	4044	5815	3412	2668	7677	7875	7483	6954	7684	18841	7102	6626	7910	8965	9051
YDL112W	3499	1020	1965	4472	5112	3965	14702	2604	3384	2026	2699	3524	483	775	1086	1525	334
YDL107W	1477	641	1051	1698	1140	1167	3760	1250	2235	1301	1811	9541	2860	3346	2919	3601	1074
YDL106C	1492	213	904	2196	2215	1315	5027	337	1377	574	667	5704	1192	2607	3672	4163	642
YDL105W	549	97	285	667	772	609	2416	254	796	303	371	2136	600	1081	1714	1967	639
YDL104C	604	264	467	840	750	486	1994	547	1014	669	675	3066	809	1389	2567	3589	860
YDL103C	3788	1971	3215	3630	3169	3099	10456	3945	5007	4131	5138	8923	1364	1991	1542	2128	872
YDL102W	2088	798	1301	2305	2330	2303	8048	2030	2994	2062	2108	3908	992	1604	2683	3423	931
YDL101C	962	149	552	1120	1412	958	3927	292	1066	579	635	2881	255	627	1074	1242	204
YDL100C	22513	9224	17883	24473	20301	12458	40542	13539	24895	13758	16645	41940	4331	5554	8912	9959	4506
YDL099W	7367	4421	6528	10737	6375	4604	15665	6056	9979	6837	7324	26536	3196	3668	4276	4316	2656
YDL097C	16515	7217	13225	14723	14970	9904	32090	8032	13867	8566	8809	49951	12628	18298	18034	21120	9773
YDL095W	9271	5334	7909	10234	9678	11669	41442	12947	11889	10636	11890	13806	3135	5113	3700	5213	2442
YDL093W	2124	323	1181	1892	2657	2008	8019	612	1414	742	741	2604	486	1114	1858	2364	357
YDL091C	2321	839	1770	2774	2520	1579	5784	1790	2340	1601	1920	15062	4811	6654	10915	11785	5142
YDL090C	2223	583	1486	2208	2331	1798	6252	1563	2551	1574	2046	11002	2946	4361	5998	6324	2653
YDL089W	1738	335	1068	1551	1818	1282	5018	416	1392	566	711	9842	2332	4984	2968	4090	1363
YDL088C	2092	429	1257	2757	3206	1953	7699	744	1420	848	972	5982	1659	3665	3588	5141	838
YDL087C	375	325	321	465	542	415	1431	520	530	540	516	1826	302	575	609	709	376
YDL085W	170	109	146	109	179	276	567	247	227	183	207	8851	12653	16918	20004	23180	14195
YDL084W	36082	15349	26214	42197	41468	24849	85278	25504	59538	29797	39649	92121	9073	12428	19147	22030	9451
YDL080C	1328	428	1090	1676	1679	1709	5772	934	1423	902	1003	3439	735	1267	1616	2341	626
YDL079C	985	604	869	954	977	821	2316	842	1689	1168	1232	14707	21658	33182	22586	23646	12197
YDL078C	7282	6960	7657	7061	6688	6324	18523	13179	15028	13249	15352	50161	22300	25364	40057	46729	42397
YDL077C	2224	645	1122	1832	2505	1623	6259	899	1877	1067	1128	5669	1251	2671	2101	2667	644
YDL076C	2417	1479	1972	2907	2377	1811	6273	2586	3499	2679	3106	9075	1763	2201	2562	2966	1868
YDL074C	4082	1520	2215	6286	6657	4099	14955	2750	6090	3372	3458	11768	1959	3603	5426	5847	1653
YDL073W	2527	1061	1518	4188	3820	3121	10079	2218	4051	2336	2440	4948	741	1628	1837	2416	541
YDL072C	11411	9478	10211	10229	10227	6205	20301	10002	15865	11554	11555	78377	18620	24965	24850	30861	21507
YDL070W	16521	3712	10178	27203	21940	13197	42378	4419	12808	4533	5196	23718	7503	17357	15392	20704	4120
YDL069C	475	296	447	954	669	355	1501	618	1392	790	981	3020	547	829	1052	1178	454
YDL067C	2263	2570	2399	5577	3121	1849	6309	2950	6268	4871	4379	17068	5708	6662	38781	50614	48403
YDL066W	9279	8885	8283	9183	7115	4532	17602	11465	11263	11158	12171	20934	3976	4626	16917	20211	17444
YDL064W	3372	880	2674	3886	3977	2341	7774	1702	4100	2166	2371	8175	823	1346	2500	3103	1482
YDL063C	1476	216	886	3588	3461	2937	9084	721	1958	595	826	810	327	476	562	616	70
YDL014W	21379	9343	17807	24947	22967	15698	47036	15398	19274	13623	12122	4993	491	180	784	835	400
YDL013W	1975	933	1297	1919	1940	1896	5893	2275	2325	2014	2288	5245	1653	2347	3202	3673	2017
YDL010W	3309	1618	2926	3774	2588	2175	7289	3134	4814	3174	3514	14445	2467	3220	10045	10624	6524
YDL060W	3464	1398	2166	5185	6508	4484	16715	2937	3232	2462	2323	2352	603	903	1356	1811	487
YDL058W	4890	2968	3262	6542	5406	3881	14305	5836	5836	5103	5945	9396	2045	3675	8168	9776	3670
YDL056W	1727	301	890	2429	2801	2387	7964	608	1306	748	880	4131	1025	2898	1778	2641	303
YDL055C	87025	30716	68457	105836	118467	60241	210956	40242	102536	56952	66037	127351	11242	18601	15175	16835	7305
YDL054C	1786	1126	1546	1674	1769	1634	4831	1243	2226	1622	1438	6754	2864	4369	3950	5041	2012
YDL053C	3655	1055	2906	4116	3123	2432	8209	1660	4268	1967	2112	13024	2833	4450	9069	11971	5059
YDL052C	6268	3936	6138	6300	4008	5193	16219	7944	5189	4954	4721	8878	1133	1695	1214	1588	1056
YDL051W	9868	4365	8154	16384	13190	6760	19664	5428	11205	5478	6455	9688	1053	1224	4099	4889	2174
YDL049C	378	205	316	381	349	466	1112	220	337	211	203	1626	616	1005	3739	4688	1589
YDL048C	3895	1090	2894	7085	7811	5973	20780	2527	1103	1108	1442	6813	1772	6062	7430	10915	2231
YDL047W	4068	1251	3121	4149	4528	4821	14190	2490	2834	1999	2156	7890	2446	4807	6201	7453	2370
YDL046W	7304	3322	6004	8300	6513	5235	17426	4734	6286	4071	4332	31323	7935	11007	13724	15749	7879
YDL045C	2423	1414	2197	3124	2434	1834	6211	2446	3003	2324	2393	14176	3438	4526	4914	5279	3081
YDL044C	1453	820	1187	1764	1188	1098	3593	1707	2298	1613	1975	7313	1714	2211	2249	2442	1336
YDL042C	925	381	804	1725	1402	1312	4794	883	1349	897	1038	2227	636	1111	1047	1518	518
YDL040C	11040	3355	7478	12457	11830	8487	29339	5513	10549	6440	7151	13396	2568	4401	3522	4405	852
YDL039C	1793	402	951	6289	7546	2299	5911	481	274	180	425	1090	319	158	308	353	199
YDL037C	451	140	262	1123	2748	596	2004	145	144	66	238	120	174	56	97	152	54
YDL036C	1869	660	1431	2948	2717	1708	5840	1411	2230	1314	1448	4809	659	1109	1562	1809	638
YDL035C	3139	980	2214	3870	4173	3387	10718	1834	2797	1873	2029	9294	3560	7210	6980	9222	2231
YDL033C	995	224	704	885	940	991	3181	565	577	315	513	1716	472	862	990	1207	515
YDL030W	1579	759	1261	2751	1870	1558	5278	2179	2607	1793	2354	4936	980	1166	1633	1666	902
YDL029W	15058	8679	13137	13450	14475	10441	35538	12861	20255	14264	15001	75747	13909	18337	15847	18068	9658
YDL028C	1714	419	953	2391	2400	1827	6603	851	1590	897	1149	4657	1194	2433	2293	3018	596
YDL027C	2094	296	1257	2571	2293	1890	5742	500	1630	649	675	15439	4540	9048	8459	10700	1997
YDL025C	2493	737	1580	2103	2104	1913	6358	1159	1873	1397	1622	11225	4013	8171	8153	10795	4232
YDL024C	369	110	296	201	302	312	851	227	234	189	180	3145	1516	2375	2745	2678	1118
YDL022W	17214	4263	11758	17199	20952	10541	33043	5320	5151	4007	4412	50286	17147	32292	16745	22776	6230
YDL021W	3108	2316	3008	2085	2433	2725	7036	3907	2553	2224	2416	35914	13213	14037	7170	8608	4327
YDL020C	4974	690	2642	5398	5900	3608	14423	1271	2430	1141	1438	17343	9867	20156	19713	24428	5011
YDL019C	4728	1990	3155	3701	4510	3516	12515	3529	3406	3320	3402	11084	4733	8809	8054	10758	4431
YDL018C	1503	507	1273	1776	1588	1283	3786	1118	2684	1413	1538	7779	2432	3669	3181	4091	1907
YDL017W	1361	786	1283	1575	1393	1117	3759	1562	1875	1476	1850	2107	492	669	589	704	347
YDL007W	21970	12936	19843	26986	19351	14405	45332	19949	28010	21168	22312	59935	17589	20816	20369	24017	15033
YDL006W	2218	1218	2044	3239	2503	1757	4991	2562	4351	3274	3437	8505	2385	2936	5008	5458	3671
YDL005C	2157	645	1296	3158	2978	1892	7269	1031	1975	1200	1389	9324	2014	4827	10412	13432	4891
YDL003W	1641	746	1229	3314	2464	2346	9305	2549	5971	3582	4109	3472	375	329	261	310	119
YDL001W	1072	226	715	2194	1379	1247	3934	589	1712	836	818	4025	987	1598	2326	3100	717
YDR001C	14236	5399	9609	9814	12948	5904	19870	6225	5264	4917	5552	52454	26438	46352	35282	42870	19980
YDR002W	33451	35087	33835	31944	33000	17304	59113	48613	68331	56428	53885	72664	8491	9653	9511	9978	8596
YDR003W	2299	1646	2361	2090	1959	1581	5019	3447	3661	2895	3360	9498	3845	4079	4018	4451	3219
YDR005C	3625	1322	2675	5108	4581	2665	8577	1895	4340	2369	2877	16219	4545	6975	6399	8248	2346
YDR006C	1736	272	924	2395	2830	2398	8052	460	1002	501	429	5449	1604	5202	6124	8809	1278
YDR007W	3621	4564	3737	4129	3096	2624	7253	6640	6389	5917	6406	22651	5679	5669	10749	12067	13748
YDR009W	435	219	307	233	335	292	1115	316	259	178	237	3179	1179	2269	2831	3793	1358
YDR011W	14683	2738	6589	7879	15346	14180	55422	3989	4868	2869	2898	14350	5105	12932	9598	12449	2370
YDR013W	1025	898	949	1559	1192	789	2920	1699	3918	2385	2837	4925	540	650	1138	1122	425
YDR375C	2493	1029	1866	1920	1831	2419	7258	2636	2865	2216	2778	7685	1980	2640	3726	3938	1890
YDR376W	2239	1496	1828	2315	2253	1850	6311	2909	4334	3478	3561	9126	3601	4319	5366	6169	3064
YDR378C	4113	2881	4078	4039	3302	2653	8037	5604	6327	4673	5914	19855	2810	3057	5057	6236	4845
YDR379W	2037	654	1280	2079	2510	1984	6995	845	1983	1235	1235	7948	1373	3047	2511	3056	694
YDR381W	19235	19443	18740	23820	20007	12024	38360	25891	30427	24773	26889	58467	8194	10474	7916	9134	9256
YDR383C	1347	1754	1481	1441	1171	1092	2996	3018	3694	3039	3658	9425	1497	1542	1199	1351	1351
YDR384C	3434	2183	3470	2486	2429	2094	6818	3001	1627	1467	1147	799	142	196	151	201	132
YDR385W	115861	44466	78199	105812	159586	91810	310138	59570	88008	63613	65196	97319	12350	19896	25166	32812	10026
YDR389W	1976	327	1141	2206	2483	2330	7632	767	1265	806	986	3970	859	1834	2846	3667	738
YDR390C	3359	1002	2233	5559	4724	3421	11498	1830	3961	1996	2059	8361	1554	2285	3313	3684	1123
YDR016C	1455	2677	1705	1522	1297	932	3087	4222	5631	5460	5824	10711	1247	1260	1883	2112	2835
YDR017C	3066	752	1855	4795	4779	3870	13151	1956	3901	2218	3009	6578	3095	5860	4651	6484	1349
YDR018C	348	112	291	373	224	161	528	104	256	116	191	6124	4069	5965	4984	5720	1874
YDR019C	1479	671	1291	1408	1055	2667	6995	2454	5839	4704	4968	15780	5167	7496	1582	1897	783
YDR020C	589	186	452	1328	1092	722	2549	371	860	546	498	1757	358	561	421	597	164
YDR021W	645	254	423	1890	1422	1101	3323	859	1750	740	873	839	115	142	401	469	123
YDR023W	37339	13277	26765	47395	47742	23640	81991	20068	45539	26509	28059	42511	3882	5513	5960	8174	2328
YDR026C	2760	1127	2041	3956	3362	2368	8254	2248	2990	2017	2213	6449	1188	1596	2641	3014	1432
YDR028C	5682	1541	3283	5303	6951	5070	19008	3071	3508	3071	3207	18522	5794	13659	17566	23866	6247
YDR032C	11379	17414	13454	6165	7160	9872	29490	24891	27459	24557	25948	160084	33485	36025	29516	34098	39016
YDR033W	43009	3724	18118	37385	71455	40175	151805	5548	13310	6877	7640	53987	11096	36711	18480	27715	2056
YDR035W	14693	10431	13020	15661	14366	7483	23119	10932	14676	11146	10918	28252	3781	4820	8856	9435	6282
YDR036C	4201	3119	3396	3066	2851	3152	10777	5132	4605	3886	4670	11966	2997	4730	5950	8113	3238
YDR037W	58996	41137	48983	67271	59080	36455	115682	56000	71360	48605	61509	27133	2235	1628	2266	2333	1420
YDR038C	4048	1007	2461	2591	4129	3877	12517	1489	2008	1619	1563	4904	1864	4110	10191	12855	2506
YDR039C	4219	1045	2505	2266	4340	4040	12957	1440	2087	1634	1554	6420	2623	5121	13212	16292	4862
YDR040C	4531	1098	2838	2238	4535	4308	13047	1623	2453	1959	1789	8055	3473	6628	18905	22348	6479
YDR043C	2108	296	1202	2767	1840	829	3027	431	825	361	453	10344	1650	2994	4619	5358	1641
YDR046C	7781	3910	6940	12598	12044	8752	27785	7467	10338	7778	8914	15409	2832	5265	10168	12673	6010
YDR049W	1771	578	1306	2635	2538	2270	6963	1401	1982	1237	1625	4821	964	1613	1636	2054	761
YDR050C	282669	485825	298661	186747	254087	148951	488492	648528	500193	459852	532348	1057948	71794	62091	54392	59712	83607
YDR051C	4045	4219	3990	7621	4344	2711	8613	7128	8477	7642	7660	20249	4939	5365	7243	8533	7417
YDR052C	2109	373	955	3218	3380	2766	9406	659	1472	767	955	4511	661	1670	2669	3407	580
YDR055W	10473	2300	6762	9016	11099	9314	34000	2991	5417	2641	3187	48690	3607	7443	5269	6913	2288
YDR057W	2465	1089	1701	3677	2779	2099	6951	2290	3443	2187	2287	8215	2307	3428	4080	4819	1920
YDR058C	1219	1089	1122	948	1035	1162	3623	2027	2565	1625	1538	14845	4512	5709	3153	3874	2580
YDR059C	1315	1132	1339	1125	826	808	2561	1052	1461	1133	1351	10827	2815	2938	4677	5722	4114
YDR062W	10331	2623	6591	13258	13810	8220	29368	3182	8414	4568	5110	21055	3681	7487	6673	7754	1804
YDR063W	4365	4707	4140	5901	3939	2657	8587	6665	7812	7011	7153	34125	5868	6311	5914	7209	7088
YDR065W	626	67	308	941	1060	674	2511	135	571	226	340	2038	434	929	783	1002	124
YDR066C	725	504	651	815	743	534	1958	1036	1593	1163	1401	4065	1069	1115	1292	1482	698
YDR067C	1409	798	947	2635	1764	1019	3799	1203	3840	1692	2290	10179	2285	2795	2835	3467	1436
YDR068W	4917	3938	4491	8255	5018	3290	10708	8555	10071	8251	10196	22029	4894	5639	8593	9853	8054
YDR069C	1425	202	700	1394	2020	1288	5325	413	1282	684	677	7523	2354	6284	6672	9167	1473
YDR071C	8136	2257	5711	10567	8357	5794	19038	3743	10684	4304	5770	37227	4391	6328	5114	6514	1702
YDR072C	5600	3029	4280	3297	4850	6129	24476	4740	4925	3265	3229	15251	2133	4362	3438	4203	1668
YDR074W	27154	5565	16754	15423	24390	10400	31902	3771	3833	3396	4651	52709	34250	75029	22761	31661	6412
YDR075W	931	257	721	2443	1391	1405	4880	1226	2203	1059	1160	2843	554	793	1800	1924	712
YDR077W	26767	6190	17374	46949	39548	45007	176574	11774	18716	12835	16839	206466	67063	218131	78891	115333	18371
YDR078C	676	310	546	395	572	508	1803	401	1189	443	552	2490	915	1358	1260	1660	461
YDR081C	1664	424	876	2306	2647	2094	8072	981	1473	918	1015	4525	1084	2297	3511	4073	1007
YDR082W	1409	357	879	1725	1421	1217	3985	869	1942	1001	1251	6197	1719	2314	4549	5741	1296
YDR083W	3805	5094	3697	10779	5424	3530	12093	10439	9784	9522	9182	4088	825	881	1724	2221	1314
YDR085C	2251	516	1607	2231	2017	937	3205	569	1016	592	766	8624	4663	7457	3246	3752	1019
YDR086C	8515	7766	7788	14475	8631	5311	17730	10734	19498	13150	12320	35352	3847	3988	4127	5105	3398
YDR087C	3764	4213	3653	7134	4701	3282	9977	8222	8749	6326	7318	3306	332	452	639	750	488
YDR088C	1573	828	1451	2340	1985	1619	4457	1727	2569	1942	2119	7499	2090	2620	4124	4430	2326
YDR089W	1309	187	588	2290	2449	1471	5236	412	3428	1058	1300	4565	1688	3554	2190	2794	332
YDR090C	1472	369	1034	1574	1482	1271	4627	977	1890	1107	1199	5483	1248	2042	4627	5353	2005
YDR091C	7353	1040	3607	9389	11969	7135	26337	2306	7506	3211	4154	6228	750	1244	2062	2459	281
YDR093W	4967	1633	2850	4159	4657	3788	14052	2605	2049	1689	1697	5435	865	1884	2311	3082	1188
YDR096W	2023	331	800	1611	2308	1286	5152	290	861	455	396	5824	2420	7552	10338	14854	1935
YDR097C	2619	1377	1827	2863	3056	2666	10234	3034	3713	3111	2831	2136	537	837	1910	2531	921
YDR098C	6280	5070	5844	8096	5747	4700	14950	9973	12745	9889	10828	19872	2091	2455	3911	4646	3723
YDR099W	16337	1869	8707	16647	18032	9421	38368	2204	6121	2912	3162	61482	12574	29623	27539	34288	5905
YDR101C	4256	1648	2792	6690	6659	6005	20085	3838	5301	2963	3245	1825	172	166	842	988	337
YDR103W	1944	400	997	2101	2927	2339	7745	753	1983	939	1248	6024	1755	3831	3257	4481	759
YDR105C	3986	2471	3723	4948	3709	3121	10153	4412	5818	4452	4740	12282	4586	5436	5422	6214	3428
YDR107C	1540	223	671	1187	1777	1448	5074	522	1441	697	547	2809	593	1180	1198	1442	405
YDR110W	1215	412	886	2047	1767	1820	6756	1441	2546	1356	1632	2284	608	990	1531	1928	672
YDR111C	2731	1461	2050	4071	3822	2054	6561	2455	3764	2763	3233	4642	1908	2378	4754	5418	3403
YDR113C	1486	604	1090	2727	1679	1534	5130	1355	1885	1327	1709	3580	346	637	990	1116	674
YDR118W	717	353	452	1149	1328	974	3066	671	1226	702	752	3288	664	1397	1498	1857	633
YDR119W	4605	1575	3140	5654	6144	5417	18318	3482	7044	3765	4232	6917	1768	2524	2449	2861	1785
YDR120C	4453	1675	3260	6286	6180	5030	16146	3509	4760	2785	2966	2960	601	867	2348	2938	1105
YDR121W	1733	3065	2088	3741	2040	1581	4544	5817	4631	4574	5299	6650	1034	917	1776	1920	2581
YDR122W	3570	1148	2456	3162	3477	2828	9602	1793	2402	1740	1954	8766	1635	3363	4047	4719	2040
YDR123C	255	35	127	320	305	363	1666	151	253	170	277	715	103	320	615	960	186
YDR126W	641	151	374	609	625	526	1717	239	466	228	266	1900	361	568	1022	1007	264
YDR127W	10545	3800	6491	7554	8334	7094	26980	4971	5437	4601	4833	7605	2230	4126	5635	7954	2509
YDR128W	2124	1065	1412	2162	2316	1880	6875	1800	1588	1366	1574	4639	1531	2904	3513	4938	1909
YDR129C	24273	11788	18750	18684	21867	16169	49959	19141	23204	19825	22761	80926	27166	36157	29495	33331	17155
YDR130C	1320	720	1166	1912	1466	1025	3926	1784	2238	1711	2097	7518	1746	2152	1662	1875	1001
YDR135C	8101	3991	5254	6321	7524	7940	28551	6931	7119	6208	6289	12544	3974	7954	6544	9348	2740
YDR137W	2778	514	1489	3892	4015	2431	8084	1092	3217	1372	1676	7015	2007	3877	4247	5405	1416
YDR138W	1391	213	832	1519	2052	1812	6405	502	1020	605	666	2744	623	1223	1070	1162	258
YDR139C	2823	1309	2550	3666	2851	1728	5521	1768	3799	2179	2355	14503	1488	2063	2397	3179	2188
YDR140W	1446	1250	1410	2550	1581	1281	3635	1956	2766	2024	2096	4619	799	795	1467	1576	1311
YDR141C	3371	483	1403	2821	3615	2604	10653	757	2262	1072	1483	8105	2176	4996	3789	5830	687
YDR142C	1238	415	904	1708	1559	1056	3228	632	971	647	700	5004	1429	2549	3320	4122	1594
YDR143C	1417	382	802	1926	1855	1840	5861	720	710	616	794	3092	958	2116	1985	2449	826
YDR144C	2938	503	1646	3823	4695	3664	13467	1187	2225	1224	1463	2615	374	365	352	394	293
YDR146C	2279	641	1496	3866	3549	2583	10000	1740	3037	2029	2041	6604	868	1778	1771	2224	516
YDR147W	1664	1215	1144	2667	1921	1692	5612	2442	4049	2496	3442	6426	930	1290	1578	1828	986
YDR148C	8342	4485	7258	8143	9028	5491	18201	7422	14401	11400	12598	53857	22053	27796	76865	86963	35442
YDR150W	2599	578	1346	2813	3816	2913	10644	931	1093	1016	942	6262	2312	6749	35298	54188	10419
YDR151C	2792	639	1871	3680	3385	1637	6823	1047	2033	1156	1071	7864	2083	3588	3867	4473	1504
YDR152W	5921	5115	5910	11068	7369	5005	14530	9987	12862	8988	9943	18993	3034	2865	4706	4924	4684
YDR153C	2280	389	1427	3358	2792	2290	7749	1191	1562	883	1001	6078	1068	2150	2435	3219	950
YDR155C	94809	117741	98994	84118	79897	57317	170057	124844	134334	111752	116314	507270	74575	86404	99049	108003	114429
YDR158W	24519	17364	23264	25636	21802	12353	41473	19646	27650	20593	21375	37253	3742	4308	3826	4162	2990
YDR159W	1799	613	1054	2459	2764	2323	7951	1112	1849	1280	1437	4867	980	2011	2344	3291	743
YDR160W	1531	671	1013	1706	1745	1537	5833	988	1512	1052	1016	3820	1242	2444	3349	4489	1166
YDR161W	4895	4554	4664	9105	6430	4157	13299	6506	8819	6448	6501	6192	993	1057	2207	2471	1773
YDR162C	1880	741	1460	2724	1814	1246	4460	1223	2112	1357	1567	7370	1102	1781	3026	3624	1515
YDR164C	2671	645	1698	2842	3267	2481	8879	1083	2057	1096	1370	6028	1600	3178	2899	3628	974
YDR166C	2018	388	894	2809	3450	2321	7714	545	2085	883	861	8090	2301	5463	4934	6444	952
YDR169C	1397	247	762	1464	1679	1681	5570	580	625	420	555	6910	1297	4005	4343	6126	1149
YDR170C	6620	1589	3903	6194	7433	5275	19757	2760	5659	3485	4222	10665	2802	5735	8218	11596	1950
YDR174W	8682	8399	9087	11497	9194	7510	24028	19983	16671	17870	18884	21993	7011	8256	14877	16226	16391
YDR176W	3005	978	1843	3491	3903	2939	10865	1902	2694	1972	1793	8094	1733	3662	4419	6089	1709
YDR177W	5866	3586	5574	7218	4853	3952	12742	3931	6998	4241	4412	25341	7746	11181	13789	16482	10628
YDR178W	3656	3515	3661	4358	3904	2702	7589	3772	7844	6186	5556	52554	26670	30334	93047	105480	47751
YDR179C	316	77	145	1110	718	571	1616	119	1305	184	329	1245	308	718	790	1149	106
YDR180W	676	115	274	972	1444	997	3894	300	1042	355	371	1160	192	443	733	1090	97
YDR181C	1609	322	1024	2028	1944	1187	4537	526	1510	690	766	6159	1380	2349	3463	4526	813
YDR182W	3331	361	1648	3755	4385	2959	10443	663	1651	698	860	6138	1283	2884	2412	3179	570
YDR183W	1085	289	831	1248	1161	715	2800	605	1508	570	791	5637	1150	1646	1747	2326	568
YDR184C	634	73	367	2468	1785	1503	4178	254	1087	246	311	711	41	84	557	698	71
YDR185C	684	496	694	866	707	433	1386	686	951	799	775	2003	1081	1398	1474	1734	1479
YDR186C	2489	686	1450	3094	4082	4271	13861	1282	1662	1108	1275	9452	3287	8152	9794	13679	2845
YDR188W	14248	5404	10895	12606	15401	12856	38382	11220	10215	7439	9873	21704	4586	7045	7493	8895	4443
YDR189W	4499	1150	2692	6356	6117	4319	14530	1995	4330	2377	3036	11135	1913	3526	3035	4003	1121
YDR190C	9924	4478	8854	14030	12536	8752	28940	8918	14994	9448	10100	18569	3116	3829	5146	6052	2619
YDR191W	446	313	405	292	399	502	1699	737	1093	779	987	3017	349	453	522	467	266
YDR195W	1271	397	942	1743	1358	1192	4602	653	1403	780	772	6182	1344	2061	2824	3256	1134
YDR196C	3092	1598	2939	4393	3017	1895	6293	2927	5890	4001	4653	18567	6541	7723	9599	10604	5438
YDR197W	1960	881	1423	2882	1857	1435	4668	1688	2933	1951	2505	10697	3501	4237	3435	3692	1723
YDR198C	1092	158	756	1809	1538	1204	4373	383	1278	502	569	3081	659	1506	1170	1615	294
YDR202C	2219	313	1416	2498	2175	1594	5152	477	1582	627	1003	14563	4803	8451	7145	9007	1630
YDR204W	3517	3037	3502	3679	2759	2329	6729	4861	5018	4654	5545	29626	11024	12832	18335	20047	20530
YDR205W	1312	538	865	1282	1678	1439	4479	864	1254	779	1078	3989	986	2111	2557	3330	1059
YDR206W	3172	598	1814	3265	4395	3678	13334	834	1889	1078	1051	6146	1088	2947	4227	6193	1330
YDR207C	1479	473	955	1902	1701	1331	4972	561	873	570	727	3196	481	1257	1144	1840	349
YDR208W	2369	911	1656	4140	2972	3080	10217	2155	2924	1911	2307	7892	3040	5529	5301	6944	2107
YDR210W	0	0	77	0	32	0	0	0	2	0	0	529	0	3	3	0	0
YDR211W	8099	2739	5485	10394	10895	7350	24549	5070	11659	6266	6440	10960	1896	3102	4860	5858	1570
YDR212W	14361	8607	10993	15201	15031	9801	31174	12556	17253	11910	12523	23379	3853	4830	6460	7713	4032
YDR213W	1763	480	1144	1277	1936	1356	5214	778	1178	739	909	5291	364	642	1056	1305	365
YDR214W	11898	9080	10471	9816	9490	6747	23222	11817	9622	8510	9013	36766	14987	24805	34349	38187	32796
YDR216W	1754	196	587	367	1146	1190	4304	218	345	200	258	7768	5199	14162	18747	24617	2737
YDR217C	1421	258	668	1978	2431	2125	7779	498	1435	598	573	1895	377	803	1601	2140	407
YDR219C	2031	293	1079	2793	2584	1838	5886	658	1676	925	1016	7375	2343	5032	5415	6408	1057
YDR221W	2945	972	2109	3353	3301	2498	9260	1573	2323	1611	1889	6887	1812	3010	3757	4645	1410
YDR223W	619	257	381	768	737	530	1744	418	621	445	434	3417	3672	5363	3334	4032	2013
YDR224C	42897	36303	41781	60075	44280	23780	94383	47570	70733	48973	48635	122221	19936	19847	23571	25955	20095
YDR225W	31232	36629	36129	32740	32874	22110	70593	44434	63476	51268	47105	70931	12459	12877	29214	31864	32325
YDR226W	34885	34013	34847	38649	36737	21184	69706	40412	60883	48245	50799	102934	8698	9318	10512	13427	9317
YDR227W	1347	356	762	1489	2052	1724	6823	789	1442	855	886	3416	1148	2555	3977	5808	1082
YDR229W	2560	1194	2156	3033	2654	2148	7335	2073	2316	1798	1667	10536	2237	3795	3437	4112	2199
YDR232W	4500	2000	3477	5418	4509	3950	12373	2895	3114	2405	2426	6586	2318	4506	15244	20889	7766
YDR233C	17323	6135	13496	24823	17377	13429	52383	7047	13933	7094	8295	29583	4077	6395	3364	5650	1757
YDR234W	4023	1324	2457	6391	6189	5343	17966	3566	2940	1959	3335	2771	1013	1184	1669	2226	753
YDR236C	1787	1035	1513	1955	1500	1310	4351	1725	2930	1780	2312	8804	1332	1740	2592	3198	2060
YDR242W	1618	627	1251	1782	1719	1248	4576	1046	1449	982	1049	4878	1599	2320	2688	3124	1206
YDR244W	1884	330	1018	1706	2173	1374	5576	592	1527	746	676	6743	2366	4886	6983	8344	2010
YDR247W	2694	630	1728	4840	4029	1627	6835	830	980	646	693	3741	2216	4379	5091	6204	1847
YDR251W	6038	1047	2995	5471	6759	4426	14629	1257	2375	1511	1483	14524	2592	7056	6025	7778	1653
YDR252W	302	90	155	435	331	278	1193	173	347	212	205	1568	291	462	365	421	203
YDR254W	1193	342	698	1543	1467	1188	4137	509	1605	751	876	5326	1876	2863	2616	3295	1293
YDR255C	1371	568	865	1387	1636	1026	3774	874	1609	1100	1190	6671	2350	4750	7322	7838	1785
YDR256C	838	296	720	847	1005	824	2961	634	953	596	607	2223	953	1571	11024	14595	4141
YDR257C	2887	936	1973	3248	3320	2622	8189	2321	4748	2841	3194	5451	826	981	1192	1243	338
YDR259C	187	52	140	348	262	351	1008	96	358	161	203	873	185	468	430	600	125
YDR260C	1370	771	1335	1737	1269	1092	3679	2120	2100	1713	2295	2850	429	480	752	864	536
YDR261C	4423	1167	2797	4565	5554	3722	12386	1646	2989	1840	1775	5527	592	842	908	967	268
YDR263C	772	304	495	465	484	641	2182	649	866	531	593	1313	497	764	425	537	228
YDR264C	7660	1650	4315	5881	7877	8729	29406	3084	5685	3125	3628	22372	5049	11417	12458	14941	3734
YDR266C	1954	535	1404	3579	3292	2580	9260	1277	2433	1389	1477	3977	563	1054	968	1403	428
YDR267C	3257	4316	3515	5183	3404	2617	7654	10198	8259	7954	8498	9565	1749	1492	2464	2805	3434
YDR268W	1686	1026	1468	1927	1117	1424	4176	2269	3155	2070	2569	10478	2059	2422	1817	2101	1135
YDR270W	1736	521	1030	1025	1168	2366	7879	1404	1505	1078	1202	5213	1669	3191	3101	3486	1118
YDR272W	5473	4309	4992	6400	5405	3903	11182	7695	9552	8138	8924	61988	18995	22514	26625	30894	30706
YDR273W	710	633	631	637	435	504	1430	1347	887	855	1079	2570	1380	1704	1441	1549	1702
YDR275W	1304	374	899	1441	1343	1084	3283	744	1380	761	869	5944	2915	4154	12180	14838	5351
YDR276C	13248	7313	12877	13919	11299	7054	28097	6880	11787	6619	6242	49924	12556	14832	24420	27566	16933
YDR277C	2219	653	1746	1432	1454	1512	4352	749	1119	1044	1083	14498	7163	15670	4588	5234	1747
YDR281C	77	24	81	576	333	181	621	202	628	479	418	202	86	68	64	103	31
YDR283C	1978	667	1256	2191	2571	2333	8320	1370	2631	1575	2034	5917	2145	3928	4691	6224	1439
YDR284C	3344	2572	2857	3672	3280	2798	8413	4189	6559	4264	5220	19733	4565	6255	3768	4660	3525
YDR285W	1010	153	537	904	1018	727	2735	254	860	392	527	4300	889	1957	1354	1839	186
YDR287W	1918	1962	1888	2370	1776	1821	4968	3585	3153	2504	2863	14001	3815	4126	6532	6447	6888
YDR288W	1808	1201	1471	2734	2251	1309	4196	1849	3146	2278	2326	8963	3011	3923	5633	6167	3769
YDR291W	2100	675	1404	2400	2722	1968	7266	1309	2460	1685	1463	4931	1234	2316	3688	4586	1344
YDR293C	9214	1455	4198	6922	11169	6252	23086	1774	2326	1829	1846	14533	10343	27319	25208	35540	5455
YDR294C	6248	2868	4464	6924	7413	4411	14422	4256	4082	3691	3862	12839	2381	4503	4741	6370	3030
YDR295C	2009	382	1229	2473	2532	1551	5868	661	1300	736	1002	5571	697	1731	1377	1740	343
YDR296W	4107	2884	4365	2563	2381	3065	9559	6648	5210	4901	4773	23806	5132	6140	7938	9347	8878
YDR297W	8409	2208	5885	10651	10756	6620	18341	3200	5606	2907	4162	13226	2162	3270	6153	7014	2501
YDR298C	6019	4433	5348	11023	8275	3906	11932	7232	18023	12267	14472	33619	9798	10518	68554	78217	50288
YDR299W	1805	781	1244	4932	3955	3523	11218	3288	6046	3301	3736	2091	91	79	1738	2121	661
YDR300C	5860	2197	4176	7712	7490	4321	14445	4150	7140	3983	4906	8887	964	1295	1621	1887	702
YDR301W	1616	497	989	1697	2162	1779	7064	1012	1746	1140	1162	5936	1153	2126	2356	3040	835
YDR303C	1361	529	669	2455	2664	2329	7514	1236	2821	1382	1540	2480	396	932	924	1066	239
YDR304C	12735	7513	11335	12675	11278	9171	29089	10348	16583	11950	12577	90737	11280	15497	12996	15661	12210
YDR305C	2005	1876	1788	2262	1588	1147	4108	2490	3511	2492	2613	7876	2130	2567	2062	2348	1990
YDR306C	1910	752	1173	1830	2069	1486	5118	977	1814	1141	1332	10985	4060	8033	9647	11727	4113
YDR307W	1760	448	1146	2287	2547	1952	6022	730	1896	863	1002	6531	1174	3407	2345	3111	712
YDR308C	1704	1733	1602	3333	1774	1418	4230	3292	5224	3683	4176	10620	1359	1548	1886	2415	1549
YDR309C	1739	353	949	2814	3151	2389	9946	577	1244	770	949	3208	338	1277	806	1228	168
YDR310C	2492	713	1609	2742	3694	3632	12645	1637	1993	1314	1417	5246	1370	3667	2997	4638	1034
YDR311W	2263	260	1228	2612	3098	2180	7858	575	1636	760	927	6111	1374	2870	3636	4280	559
YDR312W	1774	777	1449	2754	2024	2103	7018	2006	2915	1823	1903	3303	690	806	2818	3055	1306
YDR313C	1437	729	1177	1016	1063	997	3334	1370	1394	1109	1091	10736	5277	6433	6766	7532	4887
YDR315C	427	72	290	589	492	494	1603	221	785	373	433	3159	747	1247	1363	1880	360
YDR316W	3097	1139	2340	3773	2740	2258	7291	3145	4114	2425	3438	11768	3295	4260	4226	5134	2203
YDR317W	377	141	222	459	509	431	1428	263	668	290	300	2833	539	1227	1346	1752	467
YDR319C	1407	923	1302	1973	1713	1253	4143	1442	2547	1742	1814	9860	2123	3622	3216	4361	1963
YDR320C	1128	357	727	1440	1315	1291	4512	971	1266	831	1026	3840	1087	2048	1982	2575	728
YDR321W	7746	4017	5955	9565	10132	5291	19995	6337	11736	7246	7442	5840	408	604	1962	2426	1203
YDR323C	869	327	640	819	956	746	2493	894	1295	974	1161	4682	919	1321	2224	2623	940
YDR324C	3629	581	1884	7920	7443	5614	18901	1840	5021	2067	2520	1915	302	474	1179	1495	180
YDR325W	1149	382	628	1872	1994	1692	6416	1171	2128	1423	1551	2929	546	901	1054	1422	366
YDR326C	2926	662	1377	3030	4232	3213	13113	1285	2586	1506	1662	5267	1227	3057	1768	2458	384
YDR328C	8066	6015	8400	10856	7594	6171	18553	10934	14822	11587	13447	60690	9327	12571	22186	26135	26929
YDR329C	2951	939	2115	3459	3166	2225	7554	1215	2354	1558	1478	19354	6330	11578	17873	19597	7466
YDR330W	2656	719	1859	2477	2511	2192	6843	937	1204	861	910	12514	3720	8660	7508	8461	2865
YDR331W	2081	245	1236	2294	3033	1843	6862	507	1822	786	925	5494	827	1632	1733	2155	341
YDR332W	1552	566	1039	2112	2051	1223	4381	781	2082	1042	1032	6097	2067	3033	3337	3654	1054
YDR333C	3436	606	1791	3595	4229	3067	11083	1437	4095	1896	2165	10088	2074	3923	4814	5514	1224
YDR334W	3372	1940	2262	3766	3937	2996	11990	2936	3023	2882	2752	9683	2677	4861	4043	5287	1870
YDR335W	6305	3464	4164	7079	7486	4774	16872	5408	6697	5345	5357	17616	5363	8736	9979	12832	4962
YDR336W	1356	970	1149	2069	1587	948	3138	1539	2993	1958	2197	5260	1197	1461	2212	2533	1530
YDR339C	2834	2626	2856	5545	3415	2796	8645	5271	7159	4465	5281	15837	1936	1894	2297	2580	2040
YDR342C	12659	5004	9474	14882	24835	11895	19089	3789	25982	20642	21339	178650	398453	637321	60095	82309	14566
YDR343C	11935	3404	8467	13018	24517	11635	19382	3119	21256	15104	16110	182944	467740	759477	79920	109131	30654
YDR345C	149192	72560	120017	74079	77858	116163	382378	111578	56549	36439	40977	114779	29020	44256	4873	6611	1271
YDR346C	10766	3646	7691	14525	13522	9429	30276	8428	10952	7393	8206	12056	3697	5181	5956	6655	2905
YDR347W	5637	2878	4830	3784	3419	4039	13735	5379	5153	4143	4009	15725	4436	6174	5487	7035	2732
YDR348C	3334	1106	2289	4023	4546	3593	12151	2162	2548	1878	1586	7453	956	2214	2440	2988	1037
YDR349C	4455	927	2836	4015	5069	4443	13502	1461	2042	1357	1384	7553	1515	3804	5734	7182	2061
YDR351W	1851	337	1077	2806	3004	2679	8212	670	1948	796	849	5902	1456	3015	3390	4495	723
YDR352W	1742	695	1286	2252	2483	1641	5609	1168	2252	1120	1356	4917	1050	1681	2320	3009	1276
YDR353W	27917	18306	26483	35281	27542	19166	67983	35214	40638	33223	34309	80833	7329	10349	8564	9287	6880
YDR354W	2961	2069	2544	3607	2984	2451	7781	3803	5444	4383	4958	7035	695	927	1172	1219	862
YDR357C	1825	814	1243	2274	1367	1156	3595	1157	4395	1797	1750	11234	5824	6777	6506	8115	2447
YDR358W	3557	510	2162	2842	3372	2017	6527	676	1406	824	1034	19602	9508	17040	13975	15976	3602
YDR359C	1356	324	794	1957	1896	1574	6130	828	786	575	666	3314	686	2087	2184	3013	757
YDR361C	4270	1614	3075	6790	5454	3277	10521	3985	6374	3781	4520	4068	836	1149	2876	3529	1676
YDR362C	2178	862	1614	2219	2542	2303	7303	1988	2811	1815	2261	9228	2843	4362	4862	5569	2101
YDR363W	1336	326	778	2134	2072	1326	4862	861	1361	944	1196	6175	1646	3239	4277	4794	1012
YDR365C	12210	4084	8440	17544	16412	9851	31941	6699	11014	6493	7040	16873	3576	6284	2502	3149	777
YDR366C	233	103	140	175	297	171	551	91	607	146	180	524	107	220	257	340	64
YDR367W	2653	1730	1859	2891	2696	1887	5737	2351	6114	2701	3345	10246	2344	2439	4403	4841	2013
YDR368W	6066	3763	5552	7020	5898	4853	16809	6710	11681	8100	9673	48931	7697	9872	10616	11674	8050
YDR369C	1063	679	789	1460	1267	950	3136	1276	1711	1019	1402	5982	1327	2137	2383	2940	1292
YDR370C	1325	199	797	1685	1804	1501	5059	518	2307	807	961	4907	868	1583	1763	2288	397
YDR371W	1705	398	947	1860	1835	1420	5197	631	1801	813	1066	6889	1574	3698	1336	1542	401
YDR373W	4341	8140	4732	6363	3548	2896	8923	11377	13045	12254	12232	18386	4043	3800	4850	5445	5861
YDR448W	1073	435	861	1637	1290	1189	3948	1045	1734	1441	1459	2489	502	841	1114	1217	474
YDR449C	927	174	558	2925	2702	2166	7613	834	3884	905	1129	1259	63	89	540	645	113
YDR392W	2927	2432	3162	3886	2667	2049	6796	4883	4999	4595	5017	12043	2662	2773	3000	3253	2837
YDR393W	1861	560	1363	2158	1722	1548	5118	1372	2405	1394	1807	9223	2351	3340	3886	4622	1931
YDR394W	11472	3612	8449	11665	12789	8239	27188	5331	8830	5328	5771	27510	4632	6997	7938	8469	3456
YDR395W	7318	2822	4648	11571	10544	7208	24517	5025	10834	5920	7067	7948	1115	1675	2019	2521	644
YDR397C	4411	3572	4226	3668	3886	2820	8952	5599	6540	4234	5069	20736	3652	4149	4418	4915	5241
YDR398W	5076	3158	4459	9411	7909	6495	19917	7510	6733	5133	5721	2699	281	358	1236	1820	900
YDR399W	6536	2550	5781	16137	11710	7284	21113	6314	20170	13093	14168	3861	1113	1378	3073	3397	1549
YDR400W	1985	858	1584	2283	2110	2069	6359	1565	3370	1727	1793	6266	486	757	659	839	391
YDR402C	122	85	120	126	102	105	402	90	123	89	78	337	153	233	160	228	151
YDR403W	377	163	317	195	233	319	965	310	302	155	201	2110	461	675	699	847	372
YDR404C	3047	812	2410	4267	3368	2432	7894	1383	3987	2043	2346	8305	1306	1706	2862	3226	1305
YDR408C	4001	3100	3869	4461	3451	2646	8653	5255	8938	7893	8552	14964	2440	3221	5000	5337	5839
YDR409W	959	171	540	936	1362	1256	4492	370	530	415	527	3693	775	2677	2604	4086	657
YDR411C	2579	639	1694	2131	2190	2168	7740	1039	1707	1081	1105	10378	2134	4426	4271	5990	2229
YDR414C	1419	290	935	1949	1613	1303	4154	565	1839	761	944	2668	851	1146	768	997	308
YDR416W	1588	769	1294	2376	2456	1885	6522	1854	2827	1744	1930	5401	1148	1778	2616	2784	1236
YDR420W	654	175	384	1186	1454	1328	4831	369	455	324	304	1448	441	1445	2650	4802	586
YDR422C	2076	404	1161	2202	2649	1875	6576	791	1162	843	695	3752	1243	2886	3931	4867	1299
YDR423C	2523	823	1924	2595	2137	1434	5666	1234	1468	1024	1014	9690	2633	4105	6407	6630	2776
YDR424C	2282	5479	2766	3237	1662	1604	4076	6176	5468	5011	5458	14951	3096	2780	3320	3718	7586
YDR427W	7604	3062	4570	9896	10558	6029	18559	3305	7812	3336	4130	23080	4262	8999	6186	8097	4009
YDR428C	2503	1401	2238	2548	2585	1580	5346	2261	4332	2985	3363	9325	1674	2153	2396	2667	1417
YDR430C	3795	2100	2430	2528	3121	2982	11020	3544	3080	2409	2565	13148	3248	5994	3719	4824	2206
YDR432W	16794	8292	13928	22814	19696	11566	41821	13777	14039	11754	12530	39895	4966	8331	9687	10791	5058
YDR435C	2729	1188	2508	2434	2116	1838	5751	1557	2703	1888	2109	15157	3402	4456	5876	6258	2737
YDR436W	1705	1197	1425	1359	1369	1667	4811	1887	1451	1342	1254	7610	4096	7642	6944	8389	3842
YDR439W	955	170	782	1634	1285	811	3005	398	896	423	404	3002	619	1103	1823	2366	525
YDR440W	1409	742	1040	2666	2157	1939	6161	1710	2719	1805	1698	2541	387	548	632	660	257
YDR441C	1403	762	1291	1361	1305	1399	4374	1306	1789	1232	1073	2116	549	802	1224	1500	653
YDR443C	952	293	624	934	1387	1276	4757	745	849	737	713	4118	1153	2551	2623	3746	897
YDR451C	1033	303	705	1486	1516	1132	4589	592	1075	583	658	3446	1099	1556	940	1123	482
YDR452W	8571	5643	7208	10766	8908	8535	28979	12080	14769	12869	13721	49428	11828	17286	13238	16348	8660
YDR453C	1604	1552	1607	1362	1082	846	2325	1753	1015	947	1195	17152	14588	16943	4728	5812	5412
YDR454C	15044	15730	15778	17789	14844	8811	30620	22555	31623	24561	25737	43585	4247	4533	6814	8063	8131
YDR456W	4229	1525	3000	4283	4253	4136	13546	2771	5491	3219	3634	15069	5635	9306	10192	11679	3436
YDR457W	5046	1712	2915	6448	6633	4204	16283	2680	4959	3199	3621	12283	4610	9157	34890	46827	9625
YDR458C	3888	1201	2519	5736	4545	3318	10496	2359	5563	2492	3167	12499	3966	5147	4369	4834	1225
YDR459C	1179	476	778	1285	1249	1081	3530	893	2081	1037	1119	4333	714	958	1408	1715	902
YDR460W	1555	592	1121	1925	1469	1188	3707	1544	2065	1403	1822	5922	1180	1486	2645	2940	1945
YDR461W	18	9	22	0	20	19	36	39	25	18	18	83	26	23	49	67	81
YDR463W	1757	253	1144	2067	1954	2414	8593	802	1203	645	903	6373	2036	5433	6412	8258	1598
YDR465C	5493	2250	4507	8045	6576	4644	13742	4583	7306	4136	4570	1354	150	147	909	947	355
YDR466W	1398	252	749	1424	2005	1874	6523	525	736	480	704	3316	1273	3749	3468	5576	916
YDR468C	3106	2317	2904	5691	3430	2313	7420	4210	6251	4503	4914	12918	2948	3530	3962	4527	2994
YDR469W	1766	537	1291	3000	2103	1294	4855	870	2361	1068	1194	8136	687	1173	1698	2270	791
YDR470C	1351	293	787	1278	1527	1317	4898	498	1096	650	762	5660	1815	3726	2871	3649	561
YDR473C	2020	634	1506	2949	2066	1777	5394	1447	2842	1565	2136	8513	2664	3957	5212	6243	1937
YDR475C	2922	1215	1930	3059	4041	2303	7647	1843	1614	1385	1787	7516	2650	5321	5034	6013	2180
YDR477W	3275	807	2091	3200	3612	3040	10942	1196	2556	1371	1579	8167	2838	6353	5090	7182	1503
YDR478W	642	507	467	955	846	474	1713	861	1195	801	912	3469	493	715	989	1138	898
YDR480W	1180	768	1102	1625	1223	1028	3445	1178	1936	1576	1394	3573	821	1114	1357	1514	905
YDR481C	6264	1060	4457	6079	7411	5006	14778	1372	3428	2033	1820	11495	3906	8203	10612	13475	2706
YDR483W	17625	4237	11997	18957	18770	12271	41206	7297	15728	8925	10856	66640	9317	12479	19347	21273	6042
YDR487C	9465	7411	9501	11186	7045	6474	18407	10006	12282	8040	10418	36112	3709	4394	7030	8290	6737
YDR489W	713	289	522	1156	1042	693	2349	550	1120	753	743	2076	334	422	692	810	372
YDR490C	1526	637	963	1444	1349	1589	4849	1130	1593	1366	1410	6932	2797	5599	3298	4712	1467
YDR492W	1750	374	1241	2755	3044	2666	8218	872	2382	989	1138	2981	769	969	2215	2754	665
YDR493W	1482	2597	1726	1361	904	1183	3079	4023	3005	2892	3031	12605	2721	2758	2308	2814	4137
YDR495C	1158	219	497	2196	2034	1495	5187	368	1815	478	614	5571	1520	3519	5497	6103	996
YDR496C	4565	802	2622	9223	7999	6986	23098	2320	8467	2501	3720	3642	500	572	1509	1593	249
YDR497C	11263	3737	7590	12058	15140	11044	35577	7534	12801	9255	10779	48610	6379	11046	53180	60600	24055
YDR507C	2386	600	1306	3632	3888	3101	11838	1844	3774	2341	2617	2383	183	272	1139	1588	304
YDR499W	1293	400	936	1845	1743	1676	5271	1063	2346	1346	1715	4729	806	1329	2300	2675	729
YDR501W	528	214	373	762	550	514	1780	456	558	395	403	1158	224	316	194	319	131
YDR502C	5112	1544	3191	11150	10125	4223	14125	2478	5447	2618	4384	14682	2071	1466	3490	3251	1126
YDR503C	902	153	626	838	860	620	2306	325	1170	626	757	5579	601	1069	1581	1971	485
YDR504C	165	50	96	711	321	215	531	54	453	141	118	448	208	422	369	407	158
YDR505C	2220	308	878	2253	3851	2155	8125	510	1763	732	1081	6115	2882	8329	13495	16187	1960
YDR506C	843	122	484	817	934	920	2888	315	498	335	290	3341	846	1918	2410	2888	600
YDR508C	5922	1321	3410	8211	10356	8869	29761	3152	6198	3200	3731	13642	7073	15427	10313	12708	2790
YDR510W	10813	7464	9911	13765	8537	7163	20957	8449	9497	7188	6620	32266	4391	5248	5943	7315	6280
YDR511W	1840	1725	1920	1290	1047	1180	3546	2176	2333	1735	1972	22290	5179	5907	5147	6688	7048
YDR512C	2144	1848	2065	2526	1676	1450	4417	2509	3548	2588	2759	19525	4786	6611	7066	9301	8560
YDR513W	7546	7112	7643	6448	7117	4551	13462	7051	11273	8304	8460	79219	37575	39811	36516	42967	34133
YDR515W	1647	388	989	1926	1709	1347	4883	667	1748	902	1075	4428	762	1611	1614	2177	390
YDR516C	17797	13522	17258	9871	11812	11313	27592	13964	11738	12519	13648	78071	48180	59563	12830	15261	10246
YDR517W	4761	1915	4014	2847	4180	3788	14058	2838	3053	2588	2382	16011	2398	5550	7134	9374	5238
YDR518W	3111	496	1808	3706	3635	2388	8757	722	2632	1126	1411	10020	1067	1912	2670	3557	577
YDR519W	2611	1767	2441	2408	2217	1699	5550	2494	3872	2839	3090	13689	1346	1866	2156	2608	1542
YDR520C	1108	435	657	1780	1422	1136	4443	871	2041	994	1089	3778	951	1672	2643	3116	914
YDR522C	57	11	40	98	131	138	371	32	165	58	78	757	142	241	354	366	67
YDR523C	116	18	47	119	100	70	331	50	87	50	83	330	197	271	148	140	39
YDR524C	1852	188	962	3379	3159	1881	7063	435	1479	585	715	4543	1544	3081	5652	6473	1123
YDR525W	2	0	4	27	11	10	25	0	6	3	1	22	4	7	19	26	4
YDR528W	493	108	254	685	571	685	2656	292	751	399	494	814	70	80	615	743	203
YDR529C	3629	1770	3121	10008	7134	2510	8050	2040	8397	4701	5171	38653	13978	21327	101975	128735	69280
YDR530C	2064	1495	1846	1983	1979	1535	3919	1949	2627	2089	2396	17620	4516	5213	15437	15882	16810
YDR531W	3089	624	1985	3639	4429	2608	9010	941	2705	1146	1286	5395	656	1512	1428	2015	497
YDR534C	394	133	267	233	218	558	1639	263	158	105	191	768	238	467	422	750	199
YDR536W	330	227	251	523	406	352	1071	283	379	401	518	1445	477	702	1843	2964	690
YDR538W	1422	468	1163	1835	1324	1096	3620	835	1488	891	940	3631	647	938	1360	1679	557
YDR539W	5352	2101	3862	3832	3472	4036	12320	4001	4940	3321	4009	17835	4233	5538	2890	3530	1422
YDR540C	414	89	261	446	427	351	1178	183	476	195	295	2389	315	442	379	490	241
YEL072W	501	126	330	652	502	369	1472	158	738	325	388	3338	634	920	1108	1257	290
YEL071W	24817	7892	18321	16852	17143	17522	47852	9259	17346	10329	11205	48857	7342	9988	15644	15431	6743
YEL070W	170	134	125	223	115	133	423	216	188	162	153	1179	2079	2600	561	591	472
YEL066W	1626	1515	1767	712	1002	1196	3828	2646	1770	1362	1525	14601	2091	2294	4184	4773	5023
YEL065W	2645	438	1365	1623	2009	6066	18412	1145	2309	762	820	8803	3248	9931	5744	7343	1257
YEL064C	551	72	295	817	853	640	2328	229	933	362	578	2324	503	1043	2727	3235	443
YEL063C	2756	532	1355	2399	3287	3094	10815	660	1673	865	818	5442	2602	7227	3087	4434	667
YEL062W	999	315	505	1012	1233	796	2959	499	1062	579	735	4688	831	1874	1865	2293	649
YEL061C	1064	277	621	2731	2292	1771	6655	425	1568	750	748	2428	466	1286	2211	2969	481
YEL060C	16032	3128	9504	6751	11255	9939	31968	2842	3840	3151	3272	89999	18034	46157	31394	41599	8658
YEL059W	51	23	21	26	31	50	173	31	25	24	31	337	69	132	173	168	80
YEL058W	6730	6317	6500	6822	7112	5585	18033	9184	9934	8127	9549	17681	2505	2950	3492	4218	2526
YEL057C	168	36	112	295	197	125	407	67	191	75	110	1693	1616	2512	1769	2152	477
YEL056W	3032	2018	2628	4353	3436	2403	8613	3237	4877	3801	3627	12192	3131	4577	3762	4243	2910
YEL055C	5821	2022	3721	10216	9007	6627	22363	6106	9258	5404	6712	4826	894	1419	1967	2531	493
YEL052W	5147	4875	4876	4823	4487	3862	12145	7453	6307	5972	5801	20733	7913	9112	7477	9039	6597
YEL051W	17368	15623	17597	21594	16025	10617	33599	23950	36216	28967	32162	76355	10635	11160	12845	14163	10022
YEL050C	3334	1683	2964	2925	2650	3057	10473	3673	5079	3865	4429	12651	4175	5377	4721	5726	3109
YEL049W	99	37	95	71	58	140	341	118	99	75	50	727	171	228	159	219	113
YEL047C	8325	7288	7212	5739	6679	7143	22050	9652	7929	7503	7505	13966	3379	5650	1666	2226	1103
YEL046C	7596	1704	4717	8876	11785	12191	34589	3968	3779	2941	3078	8290	734	1974	8243	9908	2417
YEL044W	1952	1507	2246	2545	1832	1870	5404	2318	2545	2033	2067	11211	2463	3371	6631	7249	7116
YEL043W	1790	372	931	1850	2430	1844	7027	580	622	583	577	4012	525	2277	3084	5451	855
YEL042W	6527	2162	4254	5651	6089	4165	14415	3423	3908	2964	3201	3673	1124	2134	1932	2509	774
YEL041W	668	365	496	509	495	571	1923	556	799	513	570	5507	3486	5338	4945	5604	2950
YEL040W	15821	5365	11660	24530	25061	14726	54123	7051	13448	7884	7195	16097	294	332	552	517	286
YEL039C	1469	1510	1324	1752	1044	598	1218	844	1180	1400	1283	55226	43009	51104	21730	23257	35522
YEL038W	3111	4684	3696	2852	2672	2188	6649	6650	5308	5621	5297	14256	5230	5243	4835	5034	8165
YEL036C	3200	1083	2416	4444	4641	4452	14457	2709	3244	2144	2534	5714	585	999	1148	1567	509
YEL035C	10	8	26	14	10	17	62	11	17	9	77	156	95	152	425	534	481
YEL034W	48953	26907	43570	70480	57538	33480	110263	38221	63904	43123	45499	82545	13458	15192	18502	21970	12221
YEL033W	8119	6045	8644	15446	9072	4793	21081	8158	14696	10415	9668	19058	2471	2582	2872	3324	2420
YEL032W	1886	719	1282	1667	2158	2916	9843	2111	1947	1669	1858	4172	452	1157	1106	1606	423
YEL031W	16005	3617	8717	14355	15987	11495	42522	4987	9207	5896	6391	9628	1528	2767	4144	5849	1192
YEL027W	26960	29425	28518	28582	25018	18671	65329	33163	65101	46932	46761	114136	15071	18264	23203	27671	21543
YEL024W	1849	409	1235	3350	4117	1297	4734	693	3949	2135	2090	12884	6189	10445	54471	66033	15578
[truncated: 4,475 more rows]
